# Supplementary material for: Population genetic diversity in the annual breeding area of the Spodoptera frugiperda in China
Source: Sci Rep. 2026 Apr 2;16:15826. doi: 10.1038/s41598-026-46482-1 (PMC13194687; doi:10.1038/s41598-026-46482-1)
Supplement: Supplementary file 1 — Supplementary Material 1 [file 41598_2026_46482_MOESM1_ESM.zip]

Archive with 3 entries (2 files):
- sequences/COI.fas
- sequences/TPI.fas
- sequences/
