# Supplementary material for: Population genetic diversity in the annual breeding area of the Spodoptera frugiperda in China
Source: Sci Rep. 2026 Apr 2;16:15826. doi: 10.1038/s41598-026-46482-1 (PMC13194687; doi:10.1038/s41598-026-46482-1)
Supplement: Supplementary file 1 — Supplementary Material 1 [file 41598_2026_46482_MOESM1_ESM.zip › sequences/COI.fas]

>YNYX1
ATATATTTTAATTTTACCAGGATTTGGTATAATTTCTCATATTATTTCCCAAGAAAGAGGTAAAAAGGAAACATTCGGGTGTTTAGGTATAATTTACGCTATACTAGCAATTGGTTTATTAGGATTTATTGTTTGAGCTCATCATATATTTACTGTAGGAATAGATATTGATACACGAGCATATTTTACATCAGCAACAATAATTATTGCTGTACCAACAGGTATTAAAATTTTTAGTTGATTAGCTACTTTCCATGGAACTCAAATTAATTATTCCCCATCTATTTTATGAAGATTAGGATTTGTATTTTTATTTACTGTAGGAGGATTAACAGGTGTAATTTTATCTAATTCTTCTATTGATATTACTTTACATGATACTTACTATGTAGTTGCTCATTTCCATTATGTTTTATCAATAGGAGCTGTATTTGCTATTTTAGGGGGATTTATTCATTGATACCCATTATTTACTGGGTTATCTTTAAATCCTTATTTATTAAAAATTCAATTTTTTATTATATTTATCGGAGTAAATTTAACTTTCTTCCCACAACATTTTTTAGGGTTAGCAGGTATACCTCGTCGATATTCTGATTATCCTGATTCTTATATTTCATGAAATATTATTTCATCATTAGGATCATATATTTCATTATTAGCAATCATATTTATATTAATTATTATTTGAGAATCTATAATTAATCAACGAATTTCTTTATTTACTTTAAATTTATCTTCTTCAATTGAATGATATCAAAATTTACCACCAGCTGAACATTCATATAATGAATTGCCTATTTTAAGTAACTTC
>YNYX2
ATATATTTTAATTTTACCGGGATTTGGTATAATTTCTCACATTATTTCTCAAGAAAGAGGTAAAAAGGAAACATTTGGATGTTTAGGTATAATTTATGCTATATTAGCAATTGGTTTATTAGGATTTATTGTTTGAGCTCATCATATATTTACTGTAGGAATAGATATTGATACACGAGCATATTTTACATCTGCAACAATAATTATTGCTGTACCAACAGGTATTAAAATTTTTAGTTGATTAGCTACTTTCCATGGAACTCAAATCAATTATTCCCCATCTATTTTATGAAGATTAGGATTTGTATTTTTATTTACTGTAGGGGGATTAACAGGTGTAATTTTATCTAATTCTTCTATTGATATTACTTTACATGATACTTACTATGTAGTTGCTCATTTCCACTATGTTTTATCAATAGGAGCTGTATTTGCTATTTTAGGTGGATTTATTCACTGATATCCATTATTTACTGGATTATCTTTAAATCCTTATATATTAAAAATTCAATTTTTTATTATATTTATCGGAGTAAATTTAACTTTCTTCCCACAACATTTTTTAGGATTAGCAGGTATACCTCGTCGATATTCTGATTATCCTGATTCTTATATTTCATGAAATATTATTTCATCATTAGGATCATATATTTCATTATTAGCAATTATATTTATATTAATTATTATTTGAGAATCTATAATTAATCAACGAATTTCTTTATTTACTTTAAATTTATCTTCTTCAATTGAATGATATCAAAATTTACCACCAGCTGAACATTCATATAATGAATTGCCTATTTTAAGTAACTTC
>YNYX3
ATATATTTTAATTTTACCGGGATTTGGTATAATTTCTCACATTATTTCTCAAGAAAGAGGTAAAAAGGAAACATTTGGATGTTTAGGTATAATTTATGCTATATTAGCAATTGGTTTATTAGGATTTATTGTTTGAGCTCATCATATATTTACTGTAGGAATAGATATTGATACACGAGCATATTTTACATCTGCAACAATAATTATTGCTGTACCAACAGGTATTAAAATTTTTAGTTGATTAGCTACTTTCCATGGAACTCAAATCAATTATTCCCCATCTATTTTATGAAGATTAGGATTTGTATTTTTATTTACTGTAGGGGGATTAACAGGTGTAATTTTATCTAATTCTTCTATTGATATTACTTTACATGATACTTACTATGTAGTTGCTCATTTCCACTATGTTTTATCAATAGGAGCTGTATTTGCTATTTTAGGTGGATTTATTCACTGATATCCATTATTTACTGGATTATCTTTAAATCCTTATATATTAAAAATTCAATTTTTTATTATATTTATCGGAGTAAATTTAACTTTCTTCCCACAACATTTTTTAGGATTAGCAGGTATACCTCGTCGATATTCTGATTATCCTGATTCTTATATTTCATGAAATATTATTTCATCATTAGGATCATATATTTCATTATTAGCAATTATATTTATATTAATTATTATTTGAGAATCTATAATTAATCAACGAATTTCTTTATTTACTTTAAATTTATCTTCTTCAATTGAATGATATCAAAATTTACCACCAGCTGAACATTCATATAATGAATTGCCTATTTTAAGTAACTTC
>YNYX4
ATATATTTTAATTTTACCAGGATTTGGTATAATTTCTCATATTATTTCCCAAGAAAGAGGTAAAAAGGAAACATTCGGGTGTTTAGGTATAATTTACGCTATACTAGCAATTGGTTTATTAGGATTTATTGTTTGAGCTCATCATATATTTACTGTAGGAATAGATATTGATACACGAGCATATTTTACATCAGCAACAATAATTATTGCTGTACCAACAGGTATTAAAATTTTTAGTTGATTAGCTACTTTCCATGGAACTCAAATTAATTATTCCCCATCTATTTTATGAAGATTAGGATTTGTATTTTTATTTACTGTAGGAGGATTAACAGGTGTAATTTTATCTAATTCTTCTATTGATATTACTTTACATGATACTTACTATGTAGTTGCTCATTTCCATTATGTTTTATCAATAGGAGCTGTATTTGCTATTTTAGGGGGATTTATTCATTGATACCCATTATTTACTGGGTTATCTTTAAATCCTTATTTATTAAAAATTCAATTTTTTATTATATTTATCGGAGTAAATTTAACTTTCTTCCCACAACATTTTTTAGGGTTAGCAGGTATACCTCGTCGATATTCTGATTATCCTGATTCTTATATTTCATGAAATATTATTTCATCATTAGGATCATATATTTCATTATTAGCAATCATATTTATATTAATTATTATTTGAGAATCTATAATTAATCAACGAATTTCTTTATTTACTTTAAATTTATCTTCTTCAATTGAATGATATCAAAATTTACCACCAGCTGAACATTCATATAATGAATTGCCTATTTTAAGTAACTTC
>YNYX5
ATATATTTTAATTTTACCAGGATTTGGTATAATTTCTCATATTATTTCCCAAGAAAGAGGTAAAAAGGAAACATTCGGGTGTTTAGGTATAATTTACGCTATACTAGCAATTGGTTTATTAGGATTTATTGTTTGAGCTCATCATATATTTACTGTAGGAATAGATATTGATACACGAGCATATTTTACATCAGCAACAATAATTATTGCTGTACCAACAGGTATTAAAATTTTTAGTTGATTAGCTACTTTCCATGGAACTCAAATTAATTATTCCCCATCTATTTTATGAAGATTAGGATTTGTATTTTTATTTACTGTAGGAGGATTAACAGGTGTAATTTTATCTAATTCTTCTATTGATATTACTTTACATGATACTTACTATGTAGTTGCTCATTTCCATTATGTTTTATCAATAGGAGCTGTATTTGCTATTTTAGGGGGATTTATTCATTGATACCCATTATTTACTGGGTTATCTTTAAATCCTTATTTATTAAAAATTCAATTTTTTATTATATTTATCGGAGTAAATTTAACTTTCTTCCCACAACATTTTTTAGGGTTAGCAGGTATACCTCGTCGATATTCTGATTATCCTGATTCTTATATTTCATGAAATATTATTTCATCATTAGGATCATATATTTCATTATTAGCAATCATATTTATATTAATTATTATTTGAGAATCTATAATTAATCAACGAATTTCTTTATTTACTTTAAATTTATCTTCTTCAATTGAATGATATCAAAATTTACCACCAGCTGAACATTCATATAATGAATTGCCTATTTTAAGTAACTTC
>YNXS1
ATATATTTTAATTTTACCAGGATTTGGTATAATTTCTCATATTATTTCCCAAGAAAGAGGTAAAAAGGAAACATTCGGGTGTTTAGGTATAATTTACGCTATACTAGCAATTGGTTTATTAGGATTTATTGTTTGAGCTCATCATATATTTACTGTAGGAATAGATATTGATACACGAGCATATTTTACATCAGCAACAATAATTATTGCTGTACCAACAGGTATTAAAATTTTTAGTTGATTAGCTACTTTCCATGGAACTCAAATTAATTATTCCCCATCTATTTTATGAAGATTAGGATTTGTATTTTTATTTACTGTAGGAGGATTAACAGGTGTAATTTTATCTAATTCTTCTATTGATATTACTTTACATGATACTTACTATGTAGTTGCTCATTTCCATTATGTTTTATCAATAGGAGCTGTATTTGCTATTTTAGGGGGATTTATTCATTGATACCCATTATTTACTGGGTTATCTTTAAATCCTTATTTATTAAAAATTCAATTTTTTATTATATTTATCGGAGTAAATTTAACTTTCTTCCCACAACATTTTTTAGGGTTAGCAGGTATACCTCGTCGATATTCTGATTATCCTGATTCTTATATTTCATGAAATATTATTTCATCATTAGGATCATATATTTCATTATTAGCAATCATATTTATATTAATTATTATTTGAGAATCTATAATTAATCAACGAATTTCTTTATTTACTTTAAATTTATCTTCTTCAATTGAATGATATCAAAATTTACCACCAGCTGAACATTCATATAATGAATTGCCTATTTTAAGTAACTTC
>YNXS2
ATATATTTTAATTTTACCAGGATTTGGTATAATTTCTCATATTATTTCCCAAGAAAGAGGTAAAAAGGAAACATTCGGGTGTTTAGGTATAATTTACGCTATACTAGCAATTGGTTTATTAGGATTTATTGTTTGAGCTCATCATATATTTACTGTAGGAATAGATATTGATACACGAGCATATTTTACATCAGCAACAATAATTATTGCTGTACCAACAGGTATTAAAATTTTTAGTTGATTAGCTACTTTCCATGGAACTCAAATTAATTATTCCCCATCTATTTTATGAAGATTAGGATTTGTATTTTTATTTACTGTAGGAGGATTAACAGGTGTAATTTTATCTAATTCTTCTATTGATATTACTTTACATGATACTTACTATGTAGTTGCTCATTTCCATTATGTTTTATCAATAGGAGCTGTATTTGCTATTTTAGGGGGATTTATTCATTGATACCCATTATTTACTGGGTTATCTTTAAATCCTTATTTATTAAAAATTCAATTTTTTATTATATTTATCGGAGTAAATTTAACTTTCTTCCCACAACATTTTTTAGGGTTAGCAGGTATACCTCGTCGATATTCTGATTATCCTGATTCTTATATTTCATGAAATATTATTTCATCATTAGGATCATATATTTCATTATTAGCAATCATATTTATATTAATTATTATTTGAGAATCTATAATTAATCAACGAATTTCTTTATTTACTTTAAATTTATCTTCTTCAATTGAATGATATCAAAATTTACCACCAGCTGAACATTCATATAATGAATTGCCTATTTTAAGTAACTTC
>YNXS3
ATATATTTTAATTTTACCAGGATTTGGTATAATTTCTCATATTATTTCCCAAGAAAGAGGTAAAAAGGAAACATTCGGGTGTTTAGGTATAATTTACGCTATACTAGCAATTGGTTTATTAGGATTTATTGTTTGAGCTCATCATATATTTACTGTAGGAATAGATATTGATACACGAGCATATTTTACATCAGCAACAATAATTATTGCTGTACCAACAGGTATTAAAATTTTTAGTTGATTAGCTACTTTCCATGGAACTCAAATTAATTATTCCCCATCTATTTTATGAAGATTAGGATTTGTATTTTTATTTACTGTAGGAGGATTAACAGGTGTAATTTTATCTAATTCTTCTATTGATATTACTTTACATGATACTTACTATGTAGTTGCTCATTTCCATTATGTTTTATCAATAGGAGCTGTATTTGCTATTTTAGGGGGATTTATTCATTGATACCCATTATTTACTGGGTTATCTTTAAATCCTTATTTATTAAAAATTCAATTTTTTATTATATTTATCGGAGTAAATTTAACTTTCTTCCCACAACATTTTTTAGGGTTAGCAGGTATACCTCGTCGATATTCTGATTATCCTGATTCTTATATTTCATGAAATATTATTTCATCATTAGGATCATATATTTCATTATTAGCAATCATATTTATATTAATTATTATTTGAGAATCTATAATTAATCAACGAATTTCTTTATTTACTTTAAATTTATCTTCTTCAATTGAATGATATCAAAATTTACCACCAGCTGAACATTCATATAATGAATTGCCTATTTTAAGTAACTTC
>YNXS4
ATATATTTTAATTTTACCAGGATTTGGTATAATTTCTCATATTATTTCCCAAGAAAGAGGTAAAAAGGAAACATTCGGGTGTTTAGGTATAATTTACGCTATACTAGCAATTGGTTTATTAGGATTTATTGTTTGAGCTCATCATATATTTACTGTAGGAATAGATATTGATACACGAGCATATTTTACATCAGCAACAATAATTATTGCTGTACCAACAGGTATTAAAATTTTTAGTTGATTAGCTACTTTCCATGGAACTCAAATTAATTATTCCCCATCTATTTTATGAAGATTAGGATTTGTATTTTTATTTACTGTAGGAGGATTAACAGGTGTAATTTTATCTAATTCTTCTATTGATATTACTTTACATGATACTTACTATGTAGTTGCTCATTTCCATTATGTTTTATCAATAGGAGCTGTATTTGCTATTTTAGGGGGATTTATTCATTGATACCCATTATTTACTGGGTTATCTTTAAATCCTTATTTATTAAAAATTCAATTTTTTATTATATTTATCGGAGTAAATTTAACTTTCTTCCCACAACATTTTTTAGGGTTAGCAGGTATACCTCGTCGATATTCTGATTATCCTGATTCTTATATTTCATGAAATATTATTTCATCATTAGGATCATATATTTCATTATTAGCAATCATATTTATATTAATTATTATTTGAGAATCTATAATTAATCAACGAATTTCTTTATTTACTTTAAATTTATCTTCTTCAATTGAATGATATCAAAATTTACCACCAGCTGAACATTCATATAATGAATTGCCTATTTTAAGTAACTTC
>YNXS5
ATATATTTTTATTTTACCAGGATTTGGTATAATTTCTCATATTATTTCCCAAGAAAGAGGTAAAAAGGAAACATTCGGGTGTTTAGGTATAATTTACGCTATACTAGCAATTGGTTTATTAGGATTTATTGTTTGAGCTCATCATATATTTACTGTAGGAATAGATATTGATACACGAGCATATTTTACATCAGCAACAATAATTATTGCTGTACCAACAGGTATTAAAATTTTTAGTTGATTAGCTACTTTCCATGGAACTCAAATTAATTATTCCCCATCTATTTTATGAAGATTAGGATTTGTATTTTTATTTACTGTAGGAGGATTAACAGGTGTAATTTTATCTAATTCTTCTATTGATATTACTTTACATGATACTTACTATGTAGTTGCTCATTTCCATTATGTTTTATCAATAGGAGCTGTATTTGCTATTTTAGGGGGATTTATTCATTGATACCCATTATTTACTGGGTTATCTTTAAATCCTTATTTATTAAAAATTCAATTTTTTATTATATTTATCGGAGTAAATTTAACTTTCTTCCCACAACATTTTTTAGGGTTAGCAGGTATACCTCGTCGATATTCTGATTATCCTGATTCTTATATTTCATGAAATATTATTTCATCATTAGGATCATATATTTCATTATTAGCAATCATATTTATATTAATTATTATTTGAGAATCTATAATTAATCAACGAATTTCTTTATTTACTTTAAATTTATCTTCTTCAATTGAATGATATCAAAATTTACCACCAGCTGAACATTCATATAATGAATTGCCTATTTTAAGTAACTTC
>YNXS6
ATATATTTTAATTTTACCAGGATTTGGTATAATTTCTCATATTATTTCCCAAGAAAGAGGTAAAAAGGAAACATTCGGGTGTTTAGGTATAATTTACGCTATACTAGCAATTGGTTTATTAGGATTTATTGTTTGAGCTCATCATATATTTACTGTAGGAATAGATATTGATACACGAGCATATTTTACATCAGCAACAATAATTATTGCTGTACCAACAGGTATTAAAATTTTTAGTTGATTAGCTACTTTCCATGGAACTCAAATTAATTATTCCCCATCTATTTTATGAAGATTAGGATTTGTATTTTTATTTACTGTAGGAGGATTAACAGGTGTAATTTTATCTAATTCTTCTATTGATATTACTTTACATGATACTTACTATGTAGTTGCTCATTTCCATTATGTTTTATCAATAGGAGCTGTATTTGCTATTTTAGGGGGATTTATTCATTGATACCCATTATTTACTGGGTTATCTTTAAATCCTTATTTATTAAAAATTCAATTTTTTATTATATTTATCGGAGTAAATTTAACTTTCTTCCCACAACATTTTTTAGGGTTAGCAGGTATACCTCGTCGATATTCTGATTATCCTGATTCTTATATTTCATGAAATATTATTTCATCATTAGGATCATATATTTCATTATTAGCAATCATATTTATATTAATTATTATTTGAGAATCTATAATTAATCAACGAATTTCTTTATTTACTTTAAATTTATCTTCTTCAATTGAATGATATCAAAATTTACCACCAGCTGAACATTCATATAATGAATTGCCTATTTTAAGTAACTTC
>YNXS7
ATATATTTTAATTTTACCAGGATTTGGTATAATTTCTCATATTATTTCCCAAGAAAGAGGTAAAAAGGAAACATTCGGGTGTTTAGGTATAATTTACGCTATACTAGCAATTGGTTTATTAGGATTTATTGTTTGAGCTCATCATATATTTACTGTAGGAATAGATATTGATACACGAGCATATTTTACATCAGCAACAATAATTATTGCTGTACCAACAGGTATTAAAATTTTTAGTTGATTAGCTACTTTCCATGGAACTCAAATTAATTATTCCCCATCTATTTTATGAAGATTAGGATTTGTATTTTTATTTACTGTAGGAGGATTAACAGGTGTAATTTTATCTAATTCTTCTATTGATATTACTTTACATGATACTTACTATGTAGTTGCTCATTTCCATTATGTTTTATCAATAGGAGCTGTATTTGCTATTTTAGGGGGATTTATTCATTGATACCCATTATTTACTGGGTTATCTTTAAATCCTTATTTATTAAAAATTCAATTTTTTATTATATTTATCGGAGTAAATTTAACTTTCTTCCCACAACATTTTTTAGGGTTAGCAGGTATACCTCGTCGATATTCTGATTATCCTGATTCTTATATTTCATGAAATATTATTTCATCATTAGGATCATATATTTCATTATTAGCAATCATATTTATATTAATTATTATTTGAGAATCTATAATTAATCAACGAATTTCTTTATTTACTTTAAATTTATCTTCTTCAATTGAATGATATCAAAATTTACCACCAGCTGAACATTCATATAATGAATTGCCTATTTTAAGTAACTTC
>YNXS8
ATATATTTTAATTTTACCAGGATTTGGTATAATTTCTCATATTATTTCCCAAGAAAGAGGTAAAAAGGAAACATTCGGGTGTTTAGGTATAATTTACGCTATACTAGCAATTGGTTTATTAGGATTTATTGTTTGAGCTCATCATATATTTACTGTAGGAATAGATATTGATACACGAGCATATTTTACATCAGCAACAATAATTATTGCTGTACCAACAGGTATTAAAATTTTTAGTTGATTAGCTACTTTCCATGGAACTCAAATTAATTATTCCCCATCTATTTTATGAAGATTAGGATTTGTATTTTTATTTACTGTAGGAGGATTAACAGGTGTAATTTTATCTAATTCTTCTATTGATATTACTTTACATGATACTTACTATGTAGTTGCTCATTTCCATTATGTTTTATCAATAGGAGCTGTATTTGCTATTTTAGGGGGATTTATTCATTGATACCCATTATTTACTGGGTTATCTTTAAATCCTTATTTATTAAAAATTCAATTTTTTATTATATTTATCGGAGTAAATTTAACTTTCTTCCCACAACATTTTTTAGGGTTAGCAGGTATACCTCGTCGATATTCTGATTATCCTGATTCTTATATTTCATGAAATATTATTTCATCATTAGGATCATATATTTCATTATTAGCAATCATATTTATATTAATTATTATTTGAGAATCTATAATTAATCAACGAATTTCTTTATTTACTTTAAATTTATCTTCTTCAATTGAATGATATCAAAATTTACCACCAGCTGAACATTCATATAATGAATTGCCTATTTTAAGTAACTTC
>YNXS9
ATATATTTTAATTTTACCGGGATTTGGTATAATTTCTCACATTATTTCTCAAGAAAGAGGTAAAAAGGAAACATTTGGATGTTTAGGTATAATTTATGCTATATTAGCAATTGGTTTATTAGGATTTATTGTTTGAGCTCATCATATATTTACTGTAGGAATAGATATTGATACACGAGCATATTTTACATCTGCAACAATAATTATTGCTGTACCAACAGGTATTAAAATTTTTAGTTGATTAGCTACTTTCCATGGAACTCAAATCAATTATTCCCCATCTATTTTATGAAGATTAGGATTTGTATTTTTATTTACTGTAGGGGGATTAACAGGTGTAATTTTATCTAATTCTTCTATTGATATTACTTTACATGATACTTACTATGTAGTTGCTCATTTCCACTATGTTTTATCAATAGGAGCTGTATTTGCTATTTTAGGTGGATTTATTCACTGATATCCATTATTTACTGGATTATCTTTAAATCCTTATATATTAAAAATTCAATTTTTTATTATATTTATCGGAGTAAATTTAACTTTCTTCCCACAACATTTTTTAGGATTAGCAGGTATACCTCGTCGATATTCTGATTATCCTGATTCTTATATTTCATGAAATATTATTTCATCATTAGGATCATATATTTCATTATTAGCAATTATATTTATATTAATTATTATTTGAGAATCTATAATTAATCAACGAATTTCTTTATTTACTTTAAATTTATCTTCTTCAATTGAATGATATCAAAATTTACCACCAGCTGAACATTCATATAATGAATTGCCTATTTTAAGTAACTTC
>YNXS10
ATATATTTTAATTTTACCAGGATTTGGTATAATTTCTCATATTATTTCCCAAGAAAGAGGTAAAAAGGAAACATTCGGGTGTTTAGGTATAATTTACGCTATACTAGCAATTGGTTTATTAGGATTTATTGTTTGAGCTCATCATATATTTACTGTAGGAATAGATATTGATACACGAGCATATTTTACATCAGCAACAATAATTATTGCTGTACCAACAGGTATTAAAATTTTTAGTTGATTAGCTACTTTCCATGGAACTCAAATTAATTATTCCCCATCTATTTTATGAAGATTAGGATTTGTATTTTTATTTACTGTAGGAGGATTAACAGGTGTAATTTTATCTAATTCTTCTATTGATATTACTTTACATGATACTTACTATGTAGTTGCTCATTTCCATTATGTTTTATCAATAGGAGCTGTATTTGCTATTTTAGGGGGATTTATTCATTGATACCCATTATTTACTGGGTTATCTTTAAATCCTTATTTATTAAAAATTCAATTTTTTATTATATTTATCGGAGTAAATTTAACTTTCTTCCCACAACATTTTTTAGGGTTAGCAGGTATACCTCGTCGATATTCTGATTATCCTGATTCTTATATTTCATGAAATATTATTTCATCATTAGGATCATATATTTCATTATTAGCAATCATATTTATATTAATTATTATTTGAGAATCTATAATTAATCAACGAATTTCTTTATTTACTTTAAATTTATCTTCTTCAATTGAATGATATCAAAATTTACCACCAGCTGAACATTCATATAATGAATTGCCTATTTTAAGTAACTTC
>YNPE1
ATATATTTTAATTTTACCGGGATTTGGTATAATTTCTCACATTATTTCTCAAGAAAGAGGTAAAAAGGAAACATTTGGATGTTTAGGTATAATTTATGCTATATTAGCAATTGGTTTATTAGGATTTATTGTTTGAGCTCATCATATATTTACTGTAGGAATAGATATTGATACACGAGCATATTTTACATCTGCAACAATAATTATTGCTGTACCAACAGGTATTAAAATTTTTAGTTGATTAGCTACTTTCCATGGAACTCAAATCAATTATTCCCCATCTATTTTATGAAGATTAGGATTTGTATTTTTATTTACTGTAGGGGGATTAACAGGTGTAATTTTATCTAATTCTTCTATTGATATTACTTTACATGATACTTACTATGTAGTTGCTCATTTCCACTATGTTTTATCAATAGGAGCTGTATTTGCTATTTTAGGTGGATTTATTCACTGATATCCATTATTTACTGGATTATCTTTAAATCCTTATATATTAAAAATTCAATTTTTTATTATATTTATCGGAGTAAATTTAACTTTCTTCCCACAACATTTTTTAGGATTAGCAGGTATACCTCGTCGATATTCTGATTATCCTGATTCTTATATTTCATGAAATATTATTTCATCATTAGGATCATATATTTCATTATTAGCAATTATATTTATATTAATTATTATTTGAGAATCTATAATTAATCAACGAATTTCTTTATTTACTTTAAATTTATCTTCTTCAATTGAATGATATCAAAATTTACCACCAGCTGAACATTCATATAATGAATTGCCTATTTTAAGTAACTTC
>YNPE2
ATATATTTTAATTTTACCGGGATTTGGTATAATTTCTCACATTATTTCTCAAGAAAGAGGTAAAAAGGAAACATTTGGATGTTTAGGTATAATTTATGCTATATTAGCAATTGGTTTATTAGGATTTATTGTTTGAGCTCATCATATATTTACTGTAGGAATAGATATTGATACACGAGCATATTTTACATCTGCAACAATAATTATTGCTGTACCAACAGGTATTAAAATTTTTAGTTGATTAGCTACTTTCCATGGAACTCAAATCAATTATTCCCCATCTATTTTATGAAGATTAGGATTTGTATTTTTATTTACTGTAGGGGGATTAACAGGTGTAATTTTATCTAATTCTTCTATTGATATTACTTTACATGATACTTACTATGTAGTTGCTCATTTCCACTATGTTTTATCAATAGGAGCTGTATTTGCTATTTTAGGTGGATTTATTCACTGATATCCATTATTTACTGGATTATCTTTAAATCCTTATATATTAAAAATTCAATTTTTTATTATATTTATCGGAGTAAATTTAACTTTCTTCCCACAACATTTTTTAGGATTAGCAGGTATACCTCGTCGATATTCTGATTATCCTGATTCTTATATTTCATGAAATATTATTTCATCATTAGGATCATATATTTCATTATTAGCAATTATATTTATATTAATTATTATTTGAGAATCTATAATTAATCAACGAATTTCTTTATTTACTTTAAATTTATCTTCTTCAATTGAATGATATCAAAATTTACCACCAGCTGAACATTCATATAATGAATTGCCTATTTTAAGTAACTTC
>YNPE3
ATATATTTTAATTTTACCAGGATTTGGTATAATTTCTCATATTATTTCCCAAGAAAGAGGTAAAAAGGAAACATTCGGGTGTTTAGGTATAATTTACGCTATACTAGCAATTGGTTTATTAGGATTTATTGTTTGAGCTCATCATATATTTACTGTAGGAATAGATATTGATACACGAGCATATTTTACATCAGCAACAATAATTATTGCTGTACCAACAGGTATTAAAATTTTTAGTTGATTAGCTACTTTCCATGGAACTCAAATTAATTATTCCCCATCTATTTTATGAAGATTAGGATTTGTATTTTTATTTACTGTAGGAGGATTAACAGGTGTAATTTTATCTAATTCTTCTATTGATATTACTTTACATGATACTTACTATGTAGTTGCTCATTTCCATTATGTTTTATCAATAGGAGCTGTATTTGCTATTTTAGGGGGATTTATTCATTGATACCCATTATTTACTGGGTTATCTTTAAATCCTTATTTATTAAAAATTCAATTTTTTATTATATTTATCGGAGTAAATTTAACTTTCTTCCCACAACATTTTTTAGGGTTAGCAGGTATACCTCGTCGATATTCTGATTATCCTGATTCTTATATTTCATGAAATATTATTTCATCATTAGGATCATATATTTCATTATTAGCAATCATATTTATATTAATTATTATTTGAGAATCTATAATTAATCAACGAATTTCTTTATTTACTTTAAATTTATCTTCTTCAATTGAATGATATCAAAATTTACCACCAGCTGAACATTCATATAATGAATTGCCTATTTTAAGTAACTTC
>YNPE4
ATATATTTTAATTTTACCGGGATTTGGTATAATTTCTCACATTATTTCTCAAGAAAGAGGTAAAAAGGAAACATTTGGATGTTTAGGTATAATTTATGCTATATTAGCAATTGGTTTATTAGGATTTATTGTTTGAGCTCATCATATATTTACTGTAGGAATAGATATTGATACACGAGCATATTTTACATCTGCAACAATAATTATTGCTGTACCAACAGGTATTAAAATTTTTAGTTGATTAGCTACTTTCCATGGAACTCAAATCAATTATTCCCCATCTATTTTATGAAGATTAGGATTTGTATTTTTATTTACTGTAGGGGGATTAACAGGTGTAATTTTATCTAATTCTTCTATTGATATTACTTTACATGATACTTACTATGTAGTTGCTCATTTCCACTATGTTTTATCAATAGGAGCTGTATTTGCTATTTTAGGTGGATTTATTCACTGATATCCATTATTTACTGGATTATCTTTAAATCCTTATATATTAAAAATTCAATTTTTTATTATATTTATCGGAGTAAATTTAACTTTCTTCCCACAACATTTTTTAGGATTAGCAGGTATACCTCGTCGATATTCTGATTATCCTGATTCTTATATTTCATGAAATATTATTTCATCATTAGGATCATATATTTCATTATTAGCAATTATATTTATATTAATTATTATTTGAGAATCTATAATTAATCAACGAATTTCTTTATTTACTTTAAATTTATCTTCTTCAATTGAATGATATCAAAATTTACCACCAGCTGAACATTCATATAATGAATTGCCTATTTTAAGTAACTTC
>YNPE5
ATATATTTTAATTTTACCAGGATTTGGTATAATTTCTCATATTATTTCCCAAGAAAGAGGTAAAAAGGAAACATTCGGGTGTTTAGGTATAATTTACGCTATACTAGCAATTGGTTTATTAGGATTTATTGTTTGAGCTCATCATATATTTACTGTAGGAATAGATATTGATACACGAGCATATTTTACATCAGCAACAATAATTATTGCTGTACCAACAGGTATTAAAATTTTTAGTTGATTAGCTACTTTCCATGGAACTCAAATTAATTATTCCCCATCTATTTTATGAAGATTAGGATTTGTATTTTTATTTACTGTAGGAGGATTAACAGGTGTAATTTTATCTAATTCTTCTATTGATATTACTTTACATGATACTTACTATGTAGTTGCTCATTTCCATTATGTTTTATCAATAGGAGCTGTATTTGCTATTTTAGGGGGATTTATTCATTGATACCCATTATTTACTGGGTTATCTTTAAATCCTTATTTATTAAAAATTCAATTTTTTATTATATTTATCGGAGTAAATTTAACTTTCTTCCCACAACATTTTTTAGGGTTAGCAGGTATACCTCGTCGATATTCTGATTATCCTGATTCTTATATTTCATGAAATATTATTTCATCATTAGGATCATATATTTCATTATTAGCAATCATATTTATATTAATTATTATTTGAGAATCTATAATTAATCAACGAATTTCTTTATTTACTTTAAATTTATCTTCTTCAATTGAATGATATCAAAATTTACCACCAGCTGAACATTCATATAATGAATTGCCTATTTTAAGTAACTTC
>YNPE6
ATATATTTTAATTTTACCGGGATTTGGTATAATTTCTCACATTATTTCTCAAGAAAGAGGTAAAAAGGAAACATTTGGATGTTTAGGTATAATTTATGCTATATTAGCAATTGGTTTATTAGGATTTATTGTTTGAGCTCATCATATATTTACTGTAGGAATAGATATTGATACACGAGCATATTTTACATCTGCAACAATAATTATTGCTGTACCAACAGGTATTAAAATTTTTAGTTGATTAGCTACTTTCCATGGAACTCAAATCAATTATTCCCCATCTATTTTATGAAGATTAGGATTTGTATTTTTATTTACTGTAGGGGGATTAACAGGTGTAATTTTATCTAATTCTTCTATTGATATTACTTTACATGATACTTACTATGTAGTTGCTCATTTCCACTATGTTTTATCAATAGGAGCTGTATTTGCTATTTTAGGTGGATTTATTCACTGATATCCATTATTTACTGGATTATCTTTAAATCCTTATATATTAAAAATTCAATTTTTTATTATATTTATCGGAGTAAATTTAACTTTCTTCCCACAACATTTTTTAGGATTAGCAGGTATACCTCGTCGATATTCTGATTATCCTGATTCTTATATTTCATGAAATATTATTTCATCATTAGGATCATATATTTCATTATTAGCAATTATATTTATATTAATTATTATTTGAGAATCTATAATTAATCAACGAATTTCTTTATTTACTTTAAATTTATCTTCTTCAATTGAATGATATCAAAATTTACCACCAGCTGAACATTCATATAATGAATTGCCTATTTTAAGTAACTTC
>HNSY1
ATATATTTTAATTTTACCGGGATTTGGTATAATTTCTCACATTATTTCTCAAGAAAGAGGTAAAAAGGAAACATTTGGATGTTTAGGTATAATTTATGCTATATTAGCAATTGGTTTATTAGGATTTATTGTTTGAGCTCATCATATATTTACTGTAGGAATAGATATTGATACACGAGCATATTTTACATCTGCAACAATAATTATTGCTGTACCAACAGGTATTAAAATTTTTAGTTGATTAGCTACTTTCCATGGAACTCAAATCAATTATTCCCCATCTATTTTATGAAGATTAGGATTTGTATTTTTATTTACTGTAGGGGGATTAACAGGTGTAATTTTATCTAATTCTTCTATTGATATTACTTTACATGATACTTACTATGTAGTTGCTCATTTCCACTATGTTTTATCAATAGGAGCTGTATTTGCTATTTTAGGTGGATTTATTCACTGATATCCATTATTTACTGGATTATCTTTAAATCCTTATATATTAAAAATTCAATTTTTTATTATATTTATCGGAGTAAATTTAACTTTCTTCCCACAACATTTTTTAGGATTAGCAGGTATACCTCGTCGATATTCTGATTATCCTGATTCTTATATTTCATGAAATATTATTTCATCATTAGGATCATATATTTCATTATTAGCAATTATATTTATATTAATTATTATTTGAGAATCTATAATTAATCAACGAATTTCTTTATTTACTTTAAATTTATCTTCTTCAATTGAATGATATCAAAATTTACCACCAGCTGAACATTCATATAATGAATTGCCTATTTTAAGTAACTTC
>HNSY2
ATATATTTTAATTTTACCGGGATTTGGTATAATTTCTCACATTATTTCTCAAGAAAGAGGTAAAAAGGAAACATTTGGATGTTTAGGTATAATTTATGCTATATTAGCAATTGGTTTATTAGGATTTATTGTTTGAGCTCATCATATATTTACTGTAGGAATAGATATTGATACACGAGCATATTTTACATCTGCAACAATAATTATTGCTGTACCAACAGGTATTAAAATTTTTAGTTGATTAGCTACTTTCCATGGAACTCAAATCAATTATTCCCCATCTATTTTATGAAGATTAGGATTTGTATTTTTATTTACTGTAGGGGGATTAACAGGTGTAATTTTATCTAATTCTTCTATTGATATTACTTTACATGATACTTACTATGTAGTTGCTCATTTCCACTATGTTTTATCAATAGGAGCTGTATTTGCTATTTTAGGTGGATTTATTCACTGATATCCATTATTTACTGGATTATCTTTAAATCCTTATATATTAAAAATTCAATTTTTTATTATATTTATCGGAGTAAATTTAACTTTCTTCCCACAACATTTTTTAGGATTAGCAGGTATACCTCGTCGATATTCTGATTATCCTGATTCTTATATTTCATGAAATATTATTTCATCATTAGGATCATATATTTCATTATTAGCAATTATATTTATATTAATTATTATTTGAGAATCTATAATTAATCAACGAATTTCTTTATTTACTTTAAATTTATCTTCTTCAATTGAATGATATCAAAATTTACCACCAGCTGAACATTCATATAATGAATTGCCTATTTTAAGTAACTTC
>HNSY3
ATATATTTTAATTTTACCGGGATTTGGTATAATTTCTCACATTATTTCTCAAGAAAGAGGTAAAAAGGAAACATTTGGATGTTTAGGTATAATTTATGCTATATTAGCAATTGGTTTATTAGGATTTATTGTTTGAGCTCATCATATATTTACTGTAGGAATAGATATTGATACACGAGCATATTTTACATCTGCAACAATAATTATTGCTGTACCAACAGGTATTAAAATTTTTAGTTGATTAGCTACTTTCCATGGAACTCAAATCAATTATTCCCCATCTATTTTATGAAGATTAGGATTTGTATTTTTATTTACTGTAGGGGGATTAACAGGTGTAATTTTATCTAATTCTTCTATTGATATTACTTTACATGATACTTACTATGTAGTTGCTCATTTCCACTATGTTTTATCAATAGGAGCTGTATTTGCTATTTTAGGTGGATTTATTCACTGATATCCATTATTTACTGGATTATCTTTAAATCCTTATATATTAAAAATTCAATTTTTTATTATATTTATCGGAGTAAATTTAACTTTCTTCCCACAACATTTTTTAGGATTAGCAGGTATACCTCGTCGATATTCTGATTATCCTGATTCTTATATTTCATGAAATATTATTTCATCATTAGGATCATATATTTCATTATTAGCAATTATATTTATATTAATTATTATTTGAGAATCTATAATTAATCAACGAATTTCTTTATTTACTTTAAATTTATCTTCTTCAATTGAATGATATCAAAATTTACCACCAGCTGAACATTCATATAATGAATTGCCTATTTTAAGTAACTTC
>HNSY4
ATATATTTTAATTTTACCAGGATTTGGTATAATTTCTCATATTATTTCCCAAGAAAGAGGTAAAAAGGAAACATTCGGGTGTTTAGGTATAATTTACGCTATACTAGCAATTGGTTTATTAGGATTTATTGTTTGAGCTCATCATATATTTACTGTAGGAATAGATATTGATACACGAGCATATTTTACATCAGCAACAATAATTATTGCTGTACCAACAGGTATTAAAATTTTTAGTTGATTAGCTACTTTCCATGGAACTCAAATTAATTATTCCCCATCTATTTTATGAAGATTAGGATTTGTATTTTTATTTACTGTAGGAGGATTAACAGGTGTAATTTTATCTAATTCTTCTATTGATATTACTTTACATGATACTTACTATGTAGTTGCTCATTTCCATTATGTTTTATCAATAGGAGCTGTATTTGCTATTTTAGGGGGATTTATTCATTGATACCCATTATTTACTGGGTTATCTTTAAATCCTTATTTATTAAAAATTCAATTTTTTATTATATTTATCGGAGTAAATTTAACTTTCTTCCCACAACATTTTTTAGGGTTAGCAGGTATACCTCGTCGATATTCTGATTATCCTGATTCTTATATTTCATGAAATATTATTTCATCATTAGGATCATATATTTCATTATTAGCAATCATATTTATATTAATTATTATTTGAGAATCTATAATTAATCAACGAATTTCTTTATTTACTTTAAATTTATCTTCTTCAATTGAATGATATCAAAATTTACCACCAGCTGAACATTCATATAATGAATTGCCTATTTTAAGTAACTTC
>HNSY5
ATATATTTTAATTTTACCGGGATTTGGTATAATTTCTCACATTATTTCTCAAGAAAGAGGTAAAAAGGAAACATTTGGATGTTTAGGTATAATTTATGCTATATTAGCAATTGGTTTATTAGGATTTATTGTTTGAGCTCATCATATATTTACTGTAGGAATAGATATTGATACACGAGCATATTTTACATCTGCAACAATAATTATTGCTGTACCAACAGGTATTAAAATTTTTAGTTGATTAGCTACTTTCCATGGAACTCAAATCAATTATTCCCCATCTATTTTATGAAGATTAGGATTTGTATTTTTATTTACTGTAGGGGGATTAACAGGTGTAATTTTATCTAATTCTTCTATTGATATTACTTTACATGATACTTACTATGTAGTTGCTCATTTCCACTATGTTTTATCAATAGGAGCTGTATTTGCTATTTTAGGTGGATTTATTCACTGATATCCATTATTTACTGGATTATCTTTAAATCCTTATATATTAAAAATTCAATTTTTTATTATATTTATCGGAGTAAATTTAACTTTCTTCCCACAACATTTTTTAGGATTAGCAGGTATACCTCGTCGATATTCTGATTATCCTGATTCTTATATTTCATGAAATATTATTTCATCATTAGGATCATATATTTCATTATTAGCAATTATATTTATATTAATTATTATTTGAGAATCTATAATTAATCAACGAATTTCTTTATTTACTTTAAATTTATCTTCTTCAATTGAATGATATCAAAATTTACCACCAGCTGAACATTCATATAATGAATTGCCTATTTTAAGTAACTTC
>HNSY6
ATATATTTTAATTTTACCAGGATTTGGTATAATTTCTCATATTATTTCCCAAGAAAGAGGTAAAAAGGAAACATTCGGGTGTTTAGGTATAATTTACGCTATACTAGCAATTGGTTTATTAGGATTTATTGTTTGAGCTCATCATATATTTACTGTAGGAATAGATATTGATACACGAGCATATTTTACATCAGCAACAATAATTATTGCTGTACCAACAGGTATTAAAATTTTTAGTTGATTAGCTACTTTCCATGGAACTCAAATTAATTATTCCCCATCTATTTTATGAAGATTAGGATTTGTATTTTTATTTACTGTAGGAGGATTAACAGGTGTAATTTTATCTAATTCTTCTATTGATATTACTTTACATGATACTTACTATGTAGTTGCTCATTTCCATTATGTTTTATCAATAGGAGCTGTATTTGCTATTTTAGGGGGATTTATTCATTGATACCCATTATTTACTGGGTTATCTTTAAATCCTTATTTATTAAAAATTCAATTTTTTATTATATTTATCGGAGTAAATTTAACTTTCTTCCCACAACATTTTTTAGGGTTAGCAGGTATACCTCGTCGATATTCTGATTATCCTGATTCTTATATTTCATGAAATATTATTTCATCATTAGGATCATATATTTCATTATTAGCAATCATATTTATATTAATTATTATTTGAGAATCTATAATTAATCAACGAATTTCTTTATTTACTTTAAATTTATCTTCTTCAATTGAATGATATCAAAATTTACCACCAGCTGAACATTCATATAATGAATTGCCTATTTTAAGTAACTTC
>HNHK1
ATATATTTTAATTTTACCAGGATTTGGTATAATTTCTCATATTATTTCCCAAGAAAGAGGTAAAAAGGAAACATTCGGGTGTTTAGGTATAATTTACGCTATACTAGCAATTGGTTTATTAGGATTTATTGTTTGAGCTCATCATATATTTACTGTAGGAATAGATATTGATACACGAGCATATTTTACATCAGCAACAATAATTATTGCTGTACCAACAGGTATTAAAATTTTTAGTTGATTAGCTACTTTCCATGGAACTCAAATTAATTATTCCCCATCTATTTTATGAAGATTAGGATTTGTATTTTTATTTACTGTAGGAGGATTAACAGGTGTAATTTTATCTAATTCTTCTATTGATATTACTTTACATGATACTTACTATGTAGTTGCTCATTTCCATTATGTTTTATCAATAGGAGCTGTATTTGCTATTTTAGGGGGATTTATTCATTGATACCCATTATTTACTGGGTTATCTTTAAATCCTTATTTATTAAAAATTCAATTTTTTATTATATTTATCGGAGTAAATTTAACTTTCTTCCCACAACATTTTTTAGGGTTAGCAGGTATACCTCGTCGATATTCTGATTATCCTGATTCTTATATTTCATGAAATATTATTTCATCATTAGGATCATATATTTCATTATTAGCAATCATATTTATATTAATTATTATTTGAGAATCTATAATTAATCAACGAATTTCTTTATTTACTTTAAATTTATCTTCTTCAATTGAATGATATCAAAATTTACCACCAGCTGAACATTCATATAATGAATTGCCTATTTTAAGTAACTTC
>HNHK2
ATATATTTTAATTTTACCAGGATTTGGTATAATTTCTCATATTATTTCCCAAGAAAGAGGTAAAAAGGAAACATTCGGGTGTTTAGGTATAATTTACGCTATACTAGCAATTGGTTTATTAGGATTTATTGTTTGAGCTCATCATATATTTACTGTAGGAATAGATATTGATACACGAGCATATTTTACATCAGCAACAATAATTATTGCTGTACCAACAGGTATTAAAATTTTTAGTTGATTAGCTACTTTCCATGGAACTCAAATTAATTATTCCCCATCTATTTTATGAAGATTAGGATTTGTATTTTTATTTACTGTAGGAGGATTAACAGGTGTAATTTTATCTAATTCTTCTATTGATATTACTTTACATGATACTTACTATGTAGTTGCTCATTTCCATTATGTTTTATCAATAGGAGCTGTATTTGCTATTTTAGGGGGATTTATTCATTGATACCCATTATTTACTGGGTTATCTTTAAATCCTTATTTATTAAAAATTCAATTTTTTATTATATTTATCGGAGTAAATTTAACTTTCTTCCCACAACATTTTTTAGGGTTAGCAGGTATACCTCGTCGATATTCTGATTATCCTGATTCTTATATTTCATGAAATATTATTTCATCATTAGGATCATATATTTCATTATTAGCAATCATATTTATATTAATTATTATTTGAGAATCTATAATTAATCAACGAATTTCTTTATTTACTTTAAATTTATCTTCTTCAATTGAATGATATCAAAATTTACCACCAGCTGAACATTCATATAATGAATTGCCTATTTTAAGTAACTTC
>HNHK3
ATATATTTTAATTTTACCAGGATTTGGTATAATTTCTCATATTATTTCCCAAGAAAGAGGTAAAAAGGAAACATTCGGGTGTTTAGGTATAATTTACGCTATACTAGCAATTGGTTTATTAGGATTTATTGTTTGAGCTCATCATATATTTACTGTAGGAATAGATATTGATACACGAGCATATTTTACATCAGCAACAATAATTATTGCTGTACCAACAGGTATTAAAATTTTTAGTTGATTAGCTACTTTCCATGGAACTCAAATTAATTATTCCCCATCTATTTTATGAAGATTAGGATTTGTATTTTTATTTACTGTAGGAGGATTAACAGGTGTAATTTTATCTAATTCTTCTATTGATATTACTTTACATGATACTTACTATGTAGTTGCTCATTTCCATTATGTTTTATCAATAGGAGCTGTATTTGCTATTTTAGGGGGATTTATTCATTGATACCCATTATTTACTGGGTTATCTTTAAATCCTTATTTATTAAAAATTCAATTTTTTATTATATTTATCGGAGTAAATTTAACTTTCTTCCCACAACATTTTTTAGGGTTAGCAGGTATACCTCGTCGATATTCTGATTATCCTGATTCTTATATTTCATGAAATATTATTTCATCATTAGGATCATATATTTCATTATTAGCAATCATATTTATATTAATTATTATTTGAGAATCTATAATTAATCAACGAATTTCTTTATTTACTTTAAATTTATCTTCTTCAATTGAATGATATCAAAATTTACCACCAGCTGAACATTCATATAATGAATTGCCTATTTTAAGTAACTTC
>HNHK4
ATATATTTTAATTTTACCAGGATTTGGTATAATTTCTCATATTATTTCCCAAGAAAGAGGTAAAAAGGAAACATTCGGGTGTTTAGGTATAATTTACGCTATACTAGCAATTGGTTTATTAGGATTTATTGTTTGAGCTCATCATATATTTACTGTAGGAATAGATATTGATACACGAGCATATTTTACATCAGCAACAATAATTATTGCTGTACCAACAGGTATTAAAATTTTTAGTTGATTAGCTACTTTCCATGGAACTCAAATTAATTATTCCCCATCTATTTTATGAAGATTAGGATTTGTATTTTTATTTACTGTAGGAGGATTAACAGGTGTAATTTTATCTAATTCTTCTATTGATATTACTTTACATGATACTTACTATGTAGTTGCTCATTTCCATTATGTTTTATCAATAGGAGCTGTATTTGCTATTTTAGGGGGATTTATTCATTGATACCCATTATTTACTGGGTTATCTTTAAATCCTTATTTATTAAAAATTCAATTTTTTATTATATTTATCGGAGTAAATTTAACTTTCTTCCCACAACATTTTTTAGGGTTAGCAGGTATACCTCGTCGATATTCTGATTATCCTGATTCTTATATTTCATGAAATATTATTTCATCATTAGGATCATATATTTCATTATTAGCAATCATATTTATATTAATTATTATTTGAGAATCTATAATTAATCAACGAATTTCTTTATTTACTTTAAATTTATCTTCTTCAATTGAATGATATCAAAATTTACCACCAGCTGAACATTCATATAATGAATTGCCTATTTTAAGTAACTTC
>HNHK5
ATATATTTTAATTTTACCAGGATTTGGTATAATTTCTCATATTATTTCCCAAGAAAGAGGTAAAAAGGAAACATTCGGGTGTTTAGGTATAATTTACGCTATACTAGCAATTGGTTTATTAGGATTTATTGTTTGAGCTCATCATATATTTACTGTAGGAATAGATATTGATACACGAGCATATTTTACATCAGCAACAATAATTATTGCTGTACCAACAGGTATTAAAATTTTTAGTTGATTAGCTACTTTCCATGGAACTCAAATTAATTATTCCCCATCTATTTTATGAAGATTAGGATTTGTATTTTTATTTACTGTAGGAGGATTAACAGGTGTAATTTTATCTAATTCTTCTATTGATATTACTTTACATGATACTTACTATGTAGTTGCTCATTTCCATTATGTTTTATCAATAGGAGCTGTATTTGCTATTTTAGGGGGATTTATTCATTGATACCCATTATTTACTGGGTTATCTTTAAATCCTTATTTATTAAAAATTCAATTTTTTATTATATTTATCGGAGTAAATTTAACTTTCTTCCCACAACATTTTTTAGGGTTAGCAGGTATACCTCGTCGATATTCTGATTATCCTGATTCTTATATTTCATGAAATATTATTTCATCATTAGGATCATATATTTCATTATTAGCAATCATATTTATATTAATTATTATTTGAGAATCTATAATTAATCAACGAATTTCTTTATTTACTTTAAATTTATCTTCTTCAATTGAATGATATCAAAATTTACCACCAGCTGAACATTCATATAATGAATTGCCTATTTTAAGTAACTTC
>HNHK6
ATATATTTTAATTTTACCAGGATTTGGTATAATTTCTCATATTATTTCCCAAGAAAGAGGTAAAAAGGAAACATTCGGGTGTTTAGGTATAATTTACGCTATACTAGCAATTGGTTTATTAGGATTTATTGTTTGAGCTCATCATATATTTACTGTAGGAATAGATATTGATACACGAGCATATTTTACATCAGCAACAATAATTATTGCTGTACCAACAGGTATTAAAATTTTTAGTTGATTAGCTACTTTCCATGGAACTCAAATTAATTATTCCCCATCTATTTTATGAAGATTAGGATTTGTATTTTTATTTACTGTAGGAGGATTAACAGGTGTAATTTTATCTAATTCTTCTATTGATATTACTTTACATGATACTTACTATGTAGTTGCTCATTTCCATTATGTTTTATCAATAGGAGCTGTATTTGCTATTTTAGGGGGATTTATTCATTGATACCCATTATTTACTGGGTTATCTTTAAATCCTTATTTATTAAAAATTCAATTTTTTATTATATTTATCGGAGTAAATTTAACTTTCTTCCCACAACATTTTTTAGGGTTAGCAGGTATACCTCGTCGATATTCTGATTATCCTGATTCTTATATTTCATGAAATATTATTTCATCATTAGGATCATATATTTCATTATTAGCAATCATATTTATATTAATTATTATTTGAGAATCTATAATTAATCAACGAATTTCTTTATTTACTTTAAATTTATCTTCTTCAATTGAATGATATCAAAATTTACCACCAGCTGAACATTCATATAATGAATTGCCTATTTTAAGTAACTTC
>HNHK7
ATATATTTTAATTTTACCAGGATTTGGTATAATTTCTCATATTATTTCCCAAGAAAGAGGTAAAAAGGAAACATTCGGGTGTTTAGGTATAATTTACGCTATACTAGCAATTGGTTTATTAGGATTTATTGTTTGAGCTCATCATATATTTACTGTAGGAATAGATATTGATACACGAGCATATTTTACATCAGCAACAATAATTATTGCTGTACCAACAGGTATTAAAATTTTTAGTTGATTAGCTACTTTCCATGGAACTCAAATTAATTATTCCCCATCTATTTTATGAAGATTAGGATTTGTATTTTTATTTACTGTAGGAGGATTAACAGGTGTAATTTTATCTAATTCTTCTATTGATATTACTTTACATGATACTTACTATGTAGTTGCTCATTTCCATTATGTTTTATCAATAGGAGCTGTATTTGCTATTTTAGGGGGATTTATTCATTGATACCCATTATTTACTGGGTTATCTTTAAATCCTTATTTATTAAAAATTCAATTTTTTATTATATTTATCGGAGTAAATTTAACTTTCTTCCCACAACATTTTTTAGGGTTAGCAGGTATACCTCGTCGATATTCTGATTATCCTGATTCTTATATTTCATGAAATATTATTTCATCATTAGGATCATATATTTCATTATTAGCAATCATATTTATATTAATTATTATTTGAGAATCTATAATTAATCAACGAATTTCTTTATTTACTTTAAATTTATCTTCTTCAATTGAATGATATCAAAATTTACCACCAGCTGAACATTCATATAATGAATTGCCTATTTTAAGTAACATC
>HNHK8
ATATATTTTAATTTTACCAGGATTTGGTATAATTTCTCATATTATTTCCCAAGAAAGAGGTAAAAAGGAAACATTCGGGTGTTTAGGTATAATTTACGCTATACTAGCAATTGGTTTATTAGGATTTATTGTTTGAGCTCATCATATATTTACTGTAGGAATAGATATTGATACACGAGCATATTTTACATCAGCAACAATAATTATTGCTGTACCAACAGGTATTAAAATTTTTAGTTGATTAGCTACTTTCCATGGAACTCAAATTAATTATTCCCCATCTATTTTATGAAGATTAGGATTTGTATTTTTATTTACTGTAGGAGGATTAACAGGTGTAATTTTATCTAATTCTTCTATTGATATTACTTTACATGATACTTACTATGTAGTTGCTCATTTCCATTATGTTTTATCAATAGGAGCTGTATTTGCTATTTTAGGGGGATTTATTCATTGATACCCATTATTTACTGGGTTATCTTTAAATCCTTATTTATTAAAAATTCAATTTTTTATTATATTTATCGGAGTAAATTTAACTTTCTTCCCACAACATTTTTTAGGGTTAGCAGGTATACCTCGTCGATATTCTGATTATCCTGATTCTTATATTTCATGAAATATTATTTCATCATTAGGATCATATATTTCATTATTAGCAATCATATTTATATTAATTATTATTTGAGAATCTATAATTAATCAACGAATTTCTTTATTTACTTTAAATTTATCTTCTTCAATTGAATGATATCAAAATTTACCACCAGCTGAACATTCATATAATGAATTGCCTATTTTAAGTAACTTC
>HNDF1
ATATATTTTAATTTTACCGGGATTTGGTATAATTTCTCACATTATTTCTCAAGAAAGAGGTAAAAAGGAAACATTTGGATGTTTAGGTATAATTTATGCTATATTAGCAATTGGTTTATTAGGATTTATTGTTTGAGCTCATCATATATTTACTGTAGGAATAGATATTGATACACGAGCATATTTTACATCTGCAACAATAATTATTGCTGTACCAACAGGTATTAAAATTTTTAGTTGATTAGCTACTTTCCATGGAACTCAAATCAATTATTCCCCATCTATTTTATGAAGATTAGGATTTGTATTTTTATTTACTGTAGGGGGATTAACAGGTGTAATTTTATCTAATTCTTCTATTGATATTACTTTACATGATACTTACTATGTAGTTGCTCATTTCCACTATGTTTTATCAATAGGAGCTGTATTTGCTATTTTAGGTGGATTTATTCACTGATATCCATTATTTACTGGATTATCTTTAAATCCTTATATATTAAAAATTCAATTTTTTATTATATTTATCGGAGTAAATTTAACTTTCTTCCCACAACATTTTTTAGGATTAGCAGGTATACCTCGTCGATATTCTGATTATCCTGATTCTTATATTTCATGAAATATTATTTCATCATTAGGATCATATATTTCATTATTAGCAATTATATTTATATTAATTATTATTTGAGAATCTATAATTAATCAACGAATTTCTTTATTTACTTTAAATTTATCTTCTTCAATTGAATGATATCAAAATTTACCACCAGCTGAACATTCATATAATGAATTGCCTATTTTAAGTAACTTC
>HNDF2
ATATATTTTAATTTTACCGGGATTTGGTATAATTTCTCACATTATTTCTCAAGAAAGAGGTAAAAAGGAAACATTTGGATGTTTAGGTATAATTTATGCTATATTAGCAATTGGTTTATTAGGATTTATTGTTTGAGCTCATCATATATTTACTGTAGGAATAGATATTGATACACGAGCATATTTTACATCTGCAACAATAATTATTGCTGTACCAACAGGTATTAAAATTTTTAGTTGATTAGCTACTTTCCATGGAACTCAAATCAATTATTCCCCATCTATTTTATGAAGATTAGGATTTGTATTTTTATTTACTGTAGGGGGATTAACAGGTGTAATTTTATCTAATTCTTCTATTGATATTACTTTACATGATACTTACTATGTAGTTGCTCATTTCCACTATGTTTTATCAATAGGAGCTGTATTTGCTATTTTAGGTGGATTTATTCACTGATATCCATTATTTACTGGATTATCTTTAAATCCTTATATATTAAAAATTCAATTTTTTATTATATTTATCGGAGTAAATTTAACTTTCTTCCCACAACATTTTTTAGGATTAGCAGGTATACCTCGTCGATATTCTGATTATCCTGATTCTTATATTTCATGAAATATTATTTCATCATTAGGATCATATATTTCATTATTAGCAATTATATTTATATTAATTATTATTTGAGAATCTATAATTAATCAACGAATTTCTTTATTTACTTTAAATTTATCTTCTTCAATTGAATGATATCAAAATTTACCACCAGCTGAACATTCATATAATGAATTGCCTATTTTAAGTAACTTC
>HNDF3
ATATATTTTAATTTTACCGGGATTTGGTATAATTTCTCACATTATTTCTCAAGAAAGAGGTAAAAAGGAAACATTTGGATGTTTAGGTATAATTTATGCTATATTAGCAATTGGTTTATTAGGATTTATTGTTTGAGCTCATCATATATTTACTGTAGGAATAGATATTGATACACGAGCATATTTTACATCTGCAACAATAATTATTGCTGTACCAACAGGTATTAAAATTTTTAGTTGATTAGCTACTTTCCATGGAACTCAAATCAATTATTCCCCATCTATTTTATGAAGATTAGGATTTGTATTTTTATTTACTGTAGGGGGATTAACAGGTGTAATTTTATCTAATTCTTCTATTGATATTACTTTACATGATACTTACTATGTAGTTGCTCATTTCCACTATGTTTTATCAATAGGAGCTGTATTTGCTATTTTAGGTGGATTTATTCACTGATATCCATTATTTACTGGATTATCTTTAAATCCTTATATATTAAAAATTCAATTTTTTATTATATTTATCGGAGTAAATTTAACTTTCTTCCCACAACATTTTTTAGGATTAGCAGGTATACCTCGTCGATATTCTGATTATCCTGATTCTTATATTTCATGAAATATTATTTCATCATTAGGATCATATATTTCATTATTAGCAATTATATTTATATTAATTATTATTTGAGAATCTATAATTAATCAACGAATTTCTTTATTTACTTTAAATTTATCTTCTTCAATTGAATGATATCAAAATTTACCACCAGCTGAACATTCATATAATGAATTGCCTATTTTAAGTAACTTC
>HNDF4
ATATATTTTAATTTTACCGGGATTTGGTATAATTTCTCACATTATTTCTCAAGAAAGAGGTAAAAAGGAAACATTTGGATGTTTAGGTATAATTTATGCTATATTAGCAATTGGTTTATTAGGATTTATTGTTTGAGCTCATCATATATTTACTGTAGGAATAGATATTGATACACGAGCATATTTTACATCTGCAACAATAATTATTGCTGTACCAACAGGTATTAAAATTTTTAGTTGATTAGCTACTTTCCATGGAACTCAAATCAATTATTCCCCATCTATTTTATGAAGATTAGGATTTGTATTTTTATTTACTGTAGGGGGATTAACAGGTGTAATTTTATCTAATTCTTCTATTGATATTACTTTACATGATACTTACTATGTAGTTGCTCATTTCCACTATGTTTTATCAATAGGAGCTGTATTTGCTATTTTAGGTGGATTTATTCACTGATATCCATTATTTACTGGATTATCTTTAAATCCTTATATATTAAAAATTCAATTTTTTATTATATTTATCGGAGTAAATTTAACTTTCTTCCCACAACATTTTTTAGGATTAGCAGGTATACCTCGTCGATATTCTGATTATCCTGATTCTTATATTTCATGAAATATTATTTCATCATTAGGATCATATATTTCATTATTAGCAATTATATTTATATTAATTATTATTTGAGAATCTATAATTAATCAACGAATTTCTTTATTTACTTTAAATTTATCTTCTTCAATTGAATGATATCAAAATTTACCACCAGCTGAACATTCATATAATGAATTGCCTATTTTAAGTAACTTC
>HNDF5
ATATATTTTAATTTTACCGGGATTTGGTATAATTTCTCACATTATTTCTCAAGAAAGAGGTAAAAAGGAAACATTTGGATGTTTAGGTATAATTTATGCTATATTAGCAATTGGTTTATTAGGATTTATTGTTTGAGCTCATCATATATTTACTGTAGGAATAGATATTGATACACGAGCATATTTTACATCTGCAACAATAATTATTGCTGTACCAACAGGTATTAAAATTTTTAGTTGATTAGCTACTTTCCATGGAACTCAAATCAATTATTCCCCATCTATTTTATGAAGATTAGGATTTGTATTTTTATTTACTGTAGGGGGATTAACAGGTGTAATTTTATCTAATTCTTCTATTGATATTACTTTACATGATACTTACTATGTAGTTGCTCATTTCCACTATGTTTTATCAATAGGAGCTGTATTTGCTATTTTAGGTGGATTTATTCACTGATATCCATTATTTACTGGATTATCTTTAAATCCTTATATATTAAAAATTCAATTTTTTATTATATTTATCGGAGTAAATTTAACTTTCTTCCCACAACATTTTTTAGGATTAGCAGGTATACCTCGTCGATATTCTGATTATCCTGATTCTTATATTTCATGAAATATTATTTCATCATTAGGATCATATATTTCATTATTAGCAATTATATTTATATTAATTATTATTTGAGAATCTATAATTAATCAACGAATTTCTTTATTTACTTTAAATTTATCTTCTTCAATTGAATGATATCAAAATTTACCACCAGCTGAACATTCATATAATGAATTGCCTATTTTAAGTAACTTC
>HNDF6
ATATATTTTAATTTTACCCGGATTTGGTATAATTTCTCACATTATTTCTCAAGAAAGAGGTAAAAAGGAAACATTTGGATGTTTAGGTATAATTTATGCTATATTAGCAATTGGTTTATTAGGATTTATTGTTTGAGCTCATCATATATTTACTGTAGGAATAGATATTGATACACGAGCATATTTTACATCTGCAACAATAATTATTGCTGTACCAACAGGTATTAAAATTTTTAGTTGATTAGCTACTTTCCATGGAACTCAAATCAATTATTCCCCATCTATTTTATGAAGATTAGGATTTGTATTTTTATTTACTGTAGGGGGATTAACAGGTGTAATTTTATCTAATTCTTCTATTGATATTACTTTACATGATACTTACTATGTAGTTGCTCATTTCCACTATGTTTTATCAATAGGAGCTGTATTTGCTATTTTAGGTGGATTTATTCACTGATATCCATTATTTACTGGATTATCTTTAAATCCTTATATATTAAAAATTCAATTTTTTATTATATTTATCGGAGTAAATTTAACTTTCTTCCCACAACATTTTTTAGGATTAGCAGGTATACCTCGTCGATATTCTGATTATCCTGATTCTTATATTTCATGAAATATTATTTCATCATTAGGATCATATATTTCATTATTAGCAATTATATTTATATTAATTATTATTTGAGAATCTATAATTAATCAACGAATTTCTTTATTTACTTTAAATTTATCTTCTTCAATTGAATGATATCAAAATTTACCACCAGCTGAACATTCATATAATGAATTGCCTATTTTAAGTAACTTC
>GXQZ1
ATATATTTTAATTTTACCAGGATTTGGTATAATTTCTCATATTATTTCCCAAGAAAGAGGTAAAAAGGAAACATTCGGGTGTTTAGGTATAATTTACGCTATACTAGCAATTGGTTTATTAGGATTTATTGTTTGAGCTCATCATATATTTACTGTAGGAATAGATATTGATACACGAGCATATTTTACATCAGCAACAATAATTATTGCTGTACCAACAGGTATTAAAATTTTTAGTTGATTAGCTACTTTCCATGGAACTCAAATTAATTATTCCCCATCTATTTTATGAAGATTAGGATTTGTATTTTTATTTACTGTAGGAGGATTAACAGGTGTAATTTTATCTAATTCTTCTATTGATATTACTTTACATGATACTTACTATGTAGTTGCTCATTTCCATTATGTTTTATCAATAGGAGCTGTATTTGCTATTTTAGGGGGATTTATTCATTGATACCCATTATTTACTGGGTTATCTTTAAATCCTTATTTATTAAAAATTCAATTTTTTATTATATTTATCGGAGTAAATTTAACTTTCTTCCCACAACATTTTTTAGGGTTAGCAGGTATACCTCGTCGATATTCTGATTATCCTGATTCTTATATTTCATGAAATATTATTTCATCATTAGGATCATATATTTCATTATTAGCAATCATATTTATATTAATTATTATTTGAGAATCTATAATTAATCAACGAATTTCTTTATTTACTTTAAATTTATCTTCTTCAATTGAATGATATCAAAATTTACCACCAGCTGAACATTCATATAATGAATTGCCTATTTTAAGTAACTTC
>GXQZ2
ATATATTTTAATTTTACCAGGATTTGGTATAATTTCTCATATTATTTCCCAAGAAAGAGGTAAAAAGGAAACATTCGGGTGTTTAGGTATAATTTACGCTATACTAGCAATTGGTTTATTAGGATTTATTGTTTGAGCTCATCATATATTTACTGTAGGAATAGATATTGATACACGAGCATATTTTACATCAGCAACAATAATTATTGCTGTACCAACAGGTATTAAAATTTTTAGTTGATTAGCTACTTTCCATGGAACTCAAATTAATTATTCCCCATCTATTTTATGAAGATTAGGATTTGTATTTTTATTTACTGTAGGAGGATTAACAGGTGTAATTTTATCTAATTCTTCTATTGATATTACTTTACATGATACTTACTATGTAGTTGCTCATTTCCATTATGTTTTATCAATAGGAGCTGTATTTGCTATTTTAGGGGGATTTATTCATTGATACCCATTATTTACTGGGTTATCTTTAAATCCTTATTTATTAAAAATTCAATTTTTTATTATATTTATCGGAGTAAATTTAACTTTCTTCCCACAACATTTTTTAGGGTTAGCAGGTATACCTCGTCGATATTCTGATTATCCTGATTCTTATATTTCATGAAATATTATTTCATCATTAGGATCATATATTTCATTATTAGCAATCATATTTATATTAATTATTATTTGAGAATCTATAATTAATCAACGAATTTCTTTATTTACTTTAAATTTATCTTCTTCAATTGAATGATATCAAAATTTACCACCAGCTGAACATTCATATAATGAATTGCCTATTTTAAGTAACTTC
>GXQZ3
ATATATTTTAATTTTACCAGGATTTGGTATAATTTCTCATATTATTTCCCAAGAAAGAGGTAAAAAGGAAACATTCGGGTGTTTAGGTATAATTTACGCTATACTAGCAATTGGTTTATTAGGATTTATTGTTTGAGCTCATCATATATTTACTGTAGGAATAGATATTGATACACGAGCATATTTTACATCAGCAACAATAATTATTGCTGTACCAACAGGTATTAAAATTTTTAGTTGATTAGCTACTTTCCATGGAACTCAAATTAATTATTCCCCATCTATTTTATGAAGATTAGGATTTGTATTTTTATTTACTGTAGGAGGATTAACAGGTGTAATTTTATCTAATTCTTCTATTGATATTACTTTACATGATACTTACTATGTAGTTGCTCATTTCCATTATGTTTTATCAATAGGAGCTGTATTTGCTATTTTAGGGGGATTTATTCATTGATACCCATTATTTACTGGGTTATCTTTAAATCCTTATTTATTAAAAATTCAATTTTTTATTATATTTATCGGAGTAAATTTAACTTTCTTCCCACAACATTTTTTAGGGTTAGCAGGTATACCTCGTCGATATTCTGATTATCCTGATTCTTATATTTCATGAAATATTATTTCATCATTAGGATCATATATTTCATTATTAGCAATCATATTTATATTAATTATTATTTGAGAATCTATAATTAATCAACGAATTTCTTTATTTACTTTAAATTTATCTTCTTCAATTGAATGATATCAAAATTTACCACCAGCTGAACATTCATATAATGAATTGCCTATTTTAAGTAACTTC
>GXQZ4
ATATATTTTAATTTTACCAGGATTTGGTATAATTTCTCATATTATTTCCCAAGAAAGAGGTAAAAAGGAAACATTCGGGTGTTTAGGTATAATTTACGCTATACTAGCAATTGGTTTATTAGGATTTATTGTTTGAGCTCATCATATATTTACTGTAGGAATAGATATTGATACACGAGCATATTTTACATCAGCAACAATAATTATTGCTGTACCAACAGGTATTAAAATTTTTAGTTGATTAGCTACTTTCCATGGAACTCAAATTAATTATTCCCCATCTATTTTATGAAGATTAGGATTTGTATTTTTATTTACTGTAGGAGGATTAACAGGTGTAATTTTATCTAATTCTTCTATTGATATTACTTTACATGATACTTACTATGTAGTTGCTCATTTCCATTATGTTTTATCAATAGGAGCTGTATTTGCTATTTTAGGGGGATTTATTCATTGATACCCATTATTTACTGGGTTATCTTTAAATCCTTATTTATTAAAAATTCAATTTTTTATTATATTTATCGGAGTAAATTTAACTTTCTTCCCACAACATTTTTTAGGGTTAGCAGGTATACCTCGTCGATATTCTGATTATCCTGATTCTTATATTTCATGAAATATTATTTCATCATTAGGATCATATATTTCATTATTAGCAATCATATTTATATTAATTATTATTTGAGAATCTATAATTAATCAACGAATTTCTTTATTTACTTTAAATTTATCTTCTTCAATTGAATGATATCAAAATTTACCACCAGCTGAACATTCATATAATGAATTGCCTATTTTAAGTAACTTC
>GXQZ5
ATATATTTTAATTTTACCAGGATTTGGTATAATTTCTCATATTATTTCCCAAGAAAGAGGTAAAAAGGAAACATTCGGGTGTTTAGGTATAATTTACGCTATACTAGCAATTGGTTTATTAGGATTTATTGTTTGAGCTCATCATATATTTACTGTAGGAATAGATATTGATACACGAGCATATTTTACATCAGCAACAATAATTATTGCTGTACCAACAGGTATTAAAATTTTTAGTTGATTAGCTACTTTCCATGGAACTCAAATTAATTATTCCCCATCTATTTTATGAAGATTAGGATTTGTATTTTTATTTACTGTAGGAGGATTAACAGGTGTAATTTTATCTAATTCTTCTATTGATATTACTTTACATGATACTTACTATGTAGTTGCTCATTTCCATTATGTTTTATCAATAGGAGCTGTATTTGCTATTTTAGGGGGATTTATTCATTGATACCCATTATTTACTGGGTTATCTTTAAATCCTTATTTATTAAAAATTCAATTTTTTATTATATTTATCGGAGTAAATTTAACTTTCTTCCCACAACATTTTTTAGGGTTAGCAGGTATACCTCGTCGATATTCTGATTATCCTGATTCTTATATTTCATGAAATATTATTTCATCATTAGGATCATATATTTCATTATTAGCAATCATATTTATATTAATTATTATTTGAGAATCTATAATTAATCAACGAATTTCTTTATTTACTTTAAATTTATCTTCTTCAATTGAATGATATCAAAATTTACCACCAGCTGAACATTCATATAATGAATTGCCTATTTTAAGTAACTTC
>GXNN1
ATATATTTTAATTTTACCGGGATTTGGTATAATTTCTCACATTATTTCTCAAGAAAGAGGTAAAAAGGAAACATTTGGATGTTTAGGTATAATTTATGCTATATTAGCAATTGGTTTATTAGGATTTATTGTTTGAGCTCATCATATATTTACTGTAGGAATAGATATTGATACACGAGCATATTTTACATCTGCAACAATAATTATTGCTGTACCAACAGGTATTAAAATTTTTAGTTGATTAGCTACTTTCCATGGAACTCAAATCAATTATTCCCCATCTATTTTATGAAGATTAGGATTTGTATTTTTATTTACTGTAGGGGGATTAACAGGTGTAATTTTATCTAATTCTTCTATTGATATTACTTTACATGATACTTACTATGTAGTTGCTCATTTCCACTATGTTTTATCAATAGGAGCTGTATTTGCTATTTTAGGTGGATTTATTCACTGATATCCATTATTTACTGGATTATCTTTAAATCCTTATATATTAAAAATTCAATTTTTTATTATATTTATCGGAGTAAATTTAACTTTCTTCCCACAACATTTTTTAGGATTAGCAGGTATACCTCGTCGATATTCTGATTATCCTGATTCTTATATTTCATGAAATATTATTTCATCATTAGGATCATATATTTCATTATTAGCAATTATATTTATATTAATTATTATTTGAGAATCTATAATTAATCAACGAATTTCTTTATTTACTTTAAATTTATCTTCTTCAATTGAATGATATCAAAATTTACCACCAGCTGAACATTCATATAATGAATTGCCTATTTTAAGTAACTTC
>GXNN2
ATATATTTTAATTTTACCGGGATTGGGTATAATTTCTCACATTATTTCTCAAGAAAGAGGTAAAAAGGAAACATTTGGATGTTTAGGTATAATTTATGCTATATTAGCAATTGGTTTATTAGGATTTATTGTTTGAGCTCATCATATATTTACTGTAGGAATAGATATTGATACACGAGCATATTTTACATCTGCAACAATAATTATTGCTGTACCAACAGGTATTAAAATTTTTAGTTGATTAGCTACTTTCCATGGAACTCAAATCAATTATTCCCCATCTATTTTATGAAGATTAGGATTTGTATTTTTATTTACTGTAGGGGGATTAACAGGTGTAATTTTATCTAATTCTTCTATTGATATTACTTTACATGATACTTACTATGTAGTTGCTCATTTCCACTATGTTTTATCAATAGGAGCTGTATTTGCTATTTTAGGTGGATTTATTCACTGATATCCATTATTTACTGGATTATCTTTAAATCCTTATATATTAAAAATTCAATTTTTTATTATATTTATCGGAGTAAATTTAACTTTCTTCCCACAACATTTTTTAGGATTAGCAGGTATACCTCGTCGATATTCTGATTATCCTGATTCTTATATTTCATGAAATATTATTTCATCATTAGGATCATATATTTCATTATTAGCAATTATATTTATATTAATTATTATTTGAGAATCTATAATTAATCAACGAATTTCTTTATTTACTTTAAATTTATCTTCTTCAATTGAATGATATCAAAATTTACCACCAGCTGAACATTCATATAATGAATTGCCTATTTTAAGTAACTTC
>GXNN3
ATATATTTTAATTTTACCGGGATTTGGTATAATTTCTCACATTATTTCTCAAGAAAGAGGTAAAAAGGAAACATTTGGATGTTTAGGTATAATTTATGCTATATTAGCAATTGGTTTATTAGGATTTATTGTTTGAGCTCATCATATATTTACTGTAGGAATAGATATTGATACACGAGCATATTTTACATCTGCAACAATAATTATTGCTGTACCAACAGGTATTAAAATTTTTAGTTGATTAGCTACTTTCCATGGAACTCAAATCAATTATTCCCCATCTATTTTATGAAGATTAGGATTTGTATTTTTATTTACTGTAGGGGGATTAACAGGTGTAATTTTATCTAATTCTTCTATTGATATTACTTTACATGATACTTACTATGTAGTTGCTCATTTCCACTATGTTTTATCAATAGGAGCTGTATTTGCTATTTTAGGTGGATTTATTCACTGATATCCATTATTTACTGGATTATCTTTAAATCCTTATATATTAAAAATTCAATTTTTTATTATATTTATCGGAGTAAATTTAACTTTCTTCCCACAACATTTTTTAGGATTAGCAGGTATACCTCGTCGATATTCTGATTATCCTGATTCTTATATTTCATGAAATATTATTTCATCATTAGGATCATATATTTCATTATTAGCAATTATATTTATATTAATTATTATTTGAGAATCTATAATTAATCAACGAATTTCTTTATTTACTTTAAATTTATCTTCTTCAATTGAATGATATCAAAATTTACCACCAGCTGAACATTCATATAATGAATTGCCTATTTTAAGTAACTTC
>GXNN4
ATATATTTTAATTTTACCGGGATTGGGTATAATTTCTCACATTATTTCTCAAGAAAGAGGTAAAAAGGAAACATTTGGATGTTTAGGTATAATTTATGCTATATTAGCAATTGGTTTATTAGGATTTATTGTTTGAGCTCATCATATATTTACTGTAGGAATAGATATTGATACACGAGCATATTTTACATCTGCAACAATAATTATTGCTGTACCAACAGGTATTAAAATTTTTAGTTGATTAGCTACTTTCCATGGAACTCAAATCAATTATTCCCCATCTATTTTATGAAGATTAGGATTTGTATTTTTATTTACTGTAGGGGGATTAACAGGTGTAATTTTATCTAATTCTTCTATTGATATTACTTTACATGATACTTACTATGTAGTTGCTCATTTCCACTATGTTTTATCAATAGGAGCTGTATTTGCTATTTTAGGTGGATTTATTCACTGATATCCATTATTTACTGGATTATCTTTAAATCCTTATATATTAAAAATTCAATTTTTTATTATATTTATCGGAGTAAATTTAACTTTCTTCCCACAACATTTTTTAGGATTAGCAGGTATACCTCGTCGATATTCTGATTATCCTGATTCTTATATTTCATGAAATATTATTTCATCATTAGGATCATATATTTCATTATTAGCAATTATATTTATATTAATTATTATTTGAGAATCTATAATTAATCAACGAATTTCTTTATTTACTTTAAATTTATCTTCTTCAATTGAATGATATCAAAATTTACCACCAGCTGAACATTCATATAATGAATTGCCTATTTTAAGTAACTTC
>GXNN5
ATATATTTTAATTTTACCGGGATTTGGTATAATTTCTCACATTATTTCTCAAGAAAGAGGTAAAAAGGAAACATTTGGATGTTTAGGTATAATTTATGCTATATTAGCAATTGGTTTATTAGGATTTATTGTTTGAGCTCATCATATATTTACTGTAGGAATAGATATTGATACACGAGCATATTTTACATCTGCAACAATAATTATTGCTGTACCAACAGGTATTAAAATTTTTAGTTGATTAGCTACTTTCCATGGAACTCAAATCAATTATTCCCCATCTATTTTATGAAGATTAGGATTTGTATTTTTATTTACTGTAGGGGGATTAACAGGTGTAATTTTATCTAATTCTTCTATTGATATTACTTTACATGATACTTACTATGTAGTTGCTCATTTCCACTATGTTTTATCAATAGGAGCTGTATTTGCTATTTTAGGTGGATTTATTCACTGATATCCATTATTTACTGGATTATCTTTAAATCCTTATATATTAAAAATTCAATTTTTTATTATATTTATCGGAGTAAATTTAACTTTCTTCCCACAACATTTTTTAGGATTAGCAGGTATACCTCGTCGATATTCTGATTATCCTGATTCTTATATTTCATGAAATATTATTTCATCATTAGGATCATATATTTCATTATTAGCAATTATATTTATATTAATTATTATTTGAGAATCTATAATTAATCAACGAATTTCTTTATTTACTTTAAATTTATCTTCTTCAATTGAATGATATCAAAATTTACCACCAGCTGAACATTCATATAATGAATTGCCTATTTTAAGTAACTTC
>GXBS1
ATATATTTTAATTTTACCAGGATATTGGGTGATTCTGCATATTATTTCCCAAGAAAGAGGTAAAAAGGAAACATTCGGGTGTTTAGGTATAATTTACGCTATACTAGCAATTGGTTTATTAGGATTTATTGTTTGAGCTCATCATATATTTACTGTAGGAATAGATATTGATACACGAGCATATTTTACATCAGCAACAATAATTATTGCTGTACCAACAGGTATTAAAATTTTTAGTTGATTAGCTACTTTCCATGGAACTCAAATTAATTATTCCCCATCTATTTTATGAAGATTAGGATTTGTATTTTTATTTACTGTAGGAGGATTAACAGGTGTAATTTTATCTAATTCTTCTATTGATATTACTTTACATGATACTTACTATGTAGTTGCTCATTTCCATTATGTTTTATCAATAGGAGCTGTATTTGCTATTTTAGGGGGATTTATTCATTGATACCCATTATTTACTGGGTTATCTTTAAATCCTTATTTATTAAAAATTCAATTTTTTATTATATTTATCGGAGTAAATTTAACTTTCTTCCCACAACATTTTTTAGGGTTAGCAGGTATACCTCGTCGATATTCTGATTATCCTGATTCTTATATTTCATGAAATATTATTTCATCATTAGGATCATATATTTCATTATTAGCAATCATATTTATATTAATTATTATTTGAGAATCTATAATTAATCAACGAATTTCTTTATTTACTTTAAATTTATCTTCGTTAATTGAATGATATCAAAATTTACCACCAGCTGAACATTCATATAATGAATTGCCTATTTTAAGTAACTTC
>GXBS2
ATATATTTTAATTTTACCAGGATTTGGTATAATTTCTCATATTATTTCCCAAGAAAGAGGTAAAAAGGAAACATTCGGGTGTTTAGGTATAATTTACGCTATACTAGCAATTGGTTTATTAGGATTTATTGTTTGAGCTCATCATATATTTACTGTAGGAATAGATATTGATACACGAGCATATTTTACATCAGCAACAATAATTATTGCTGTACCAACAGGTATTAAAATTTTTAGTTGATTAGCTACTTTCCATGGAACTCAAATTAATTATTCCCCATCTATTTTATGAAGATTAGGATTTGTATTTTTATTTACTGTAGGAGGATTAACAGGTGTAATTTTATCTAATTCTTCTATTGATATTACTTTACATGATACTTACTATGTAGTTGCTCATTTCCATTATGTTTTATCAATAGGAGCTGTATTTGCTATTTTAGGGGGATTTATTCATTGATACCCATTATTTACTGGGTTATCTTTAAATCCTTATTTATTAAAAATTCAATTTTTTATTATATTTATCGGAGTAAATTTAACTTTCTTCCCACAACATTTTTTAGGGTTAGCAGGTATACCTCGTCGATATTCTGATTATCCTGATTCTTATATTTCATGAAATATTATTTCATCATTAGGATCATATATTTCATTATTAGCAATCATATTTATATTAATTATTATTTGAGAATCTATAATTAATCAACGAATTTCTTTATTTACTTTAAATTTATCTTCTTCAATTGAATGATATCAAAATTTACCACCAGCTGAACATTCATATAATGAATTGCCTATTTTAAGTAACTTC
>GXBS3
ATATATTTTAATTTTACCAGGATTTGGTATAATTTCTCATATTATTTCCCAAGAAAGAGGTAAAAAGGAAACATTCGGGTGTTTAGGTATAATTTACGCTATACTAGCAATTGGTTTATTAGGATTTATTGTTTGAGCTCATCATATATTTACTGTAGGAATAGATATTGATACACGAGCATATTTTACATCAGCAACAATAATTATTGCTGTACCAACAGGTATTAAAATTTTTAGTTGATTAGCTACTTTCCATGGAACTCAAATTAATTATTCCCCATCTATTTTATGAAGATTAGGATTTGTATTTTTATTTACTGTAGGAGGATTAACAGGTGTAATTTTATCTAATTCTTCTATTGATATTACTTTACATGATACTTACTATGTAGTTGCTCATTTCCATTATGTTTTATCAATAGGAGCTGTATTTGCTATTTTAGGGGGATTTATTCATTGATACCCATTATTTACTGGGTTATCTTTAAATCCTTATTTATTAAAAATTCAATTTTTTATTATATTTATCGGAGTAAATTTAACTTTCTTCCCACAACATTTTTTAGGGTTAGCAGGTATACCTCGTCGATATTCTGATTATCCTGATTCTTATATTTCATGAAATATTATTTCATCATTAGGATCATATATTTCATTATTAGCAATCATATTTATATTAATTATTATTTGAGAATCTATAATTAATCAACGAATTTCTTTATTTACTTTAAATTTATCTTCTTCAATTGAATGATATCAAAATTTACCACCAGCTGAACATTCATATAATGAATTGCCTATTTTAAGTAACTTC
>GXBS4
ATATATTTTAATTTTACCAGGATTTGGTATAATTTCTCATATTATTTCCCAAGAAAGAGGTAAAAAGGAAACATTCGGGTGTTTAGGTATAATTTACGCTATACTAGCAATTGGTTTATTAGGATTTATTGTTTGAGCTCATCATATATTTACTGTAGGAATAGATATTGATACACGAGCATATTTTACATCAGCAACAATAATTATTGCTGTACCAACAGGTATTAAAATTTTTAGTTGATTAGCTACTTTCCATGGAACTCAAATTAATTATTCCCCATCTATTTTATGAAGATTAGGATTTGTATTTTTATTTACTGTAGGAGGATTAACAGGTGTAATTTTATCTAATTCTTCTATTGATATTACTTTACATGATACTTACTATGTAGTTGCTCATTTCCATTATGTTTTATCAATAGGAGCTGTATTTGCTATTTTAGGGGGATTTATTCATTGATACCCATTATTTACTGGGTTATCTTTAAATCCTTATTTATTAAAAATTCAATTTTTTATTATATTTATCGGAGTAAATTTAACTTTCTTCCCACAACATTTTTTAGGGTTAGCAGGTATACCTCGTCGATATTCTGATTATCCTGATTCTTATATTTCATGAAATATTATTTCATCATTAGGATCATATATTTCATTATTAGCAATCATATTTATATTAATTATTATTTGAGAATCTATAATTAATCAACGAATTTCTTTATTTACTTTAAATTTATCTTCTTCAATTGAATGATATCAAAATTTACCACCAGCTGAACATTCATATAATGAATTGCCTATTTTAAGTAACTTC
>GXBS5
ATATATTTTAATTTTACCAGGATTTGGTATAATTTCTCATATTATTTCCCAAGAAAGAGGTAAAAAGGAAACATTCGGGTGTTTAGGTATAATTTACGCTATACTAGCAATTGGTTTATTAGGATTTATTGTTTGAGCTCATCATATATTTACTGTAGGAATAGATATTGATACACGAGCATATTTTACATCAGCAACAATAATTATTGCTGTACCAACAGGTATTAAAATTTTTAGTTGATTAGCTACTTTCCATGGAACTCAAATTAATTATTCCCCATCTATTTTATGAAGATTAGGATTTGTATTTTTATTTACTGTAGGAGGATTAACAGGTGTAATTTTATCTAATTCTTCTATTGATATTACTTTACATGATACTTACTATGTAGTTGCTCATTTCCATTATGTTTTATCAATAGGAGCTGTATTTGCTATTTTAGGGGGATTTATTCATTGATACCCATTATTTACTGGGTTATCTTTAAATCCTTATTTATTAAAAATTCAATTTTTTATTATATTTATCGGAGTAAATTTAACTTTCTTCCCACAACATTTTTTAGGGTTAGCAGGTATACCTCGTCGATATTCTGATTATCCTGATTCTTATATTTCATGAAATATTATTTCATCATTAGGATCATATATTTCATTATTAGCAATCATATTTATATTAATTATTATTTGAGAATCTATAATTAATCAACGAATTTCTTTATTTACTTTAAATTTATCTTCTTCAATTGAATGATATCAAAATTTACCACCAGCTGAACATTCATATAATGAATTGCCTATTTTAAGTAACTTC
>GDMZ1
ATATATTTTAATTTTACCAGGATTTGGTATAATTTCTCACATTATTTCTCAAGAAAGAGGTAAAAAGGAAACATTTGGATGTTTAGGTATAATTTATGCTATATTAGCAATTGGTTTATTAGGATTTATTGTTTGAGCTCATCATATATTTACTGTAGGAATAGATATTGATACACGAGCATATTTTACATCTGCAACAATAATTATTGCTGTACCAACAGGTATTAAAATTTTTAGTTGATTAGCTACTTTCCATGGAACTCAAATCAATTATTCCCCATCTATTTTATGAAGATTAGGATTTGTATTTTTATTTACTGTAGGGGGATTAACAGGTGTAATTTTATCTAATTCTTCTATTGATATTACTTTACATGATACTTACTATGTAGTTGCTCATTTCCACTATGTTTTATCAATAGGAGCTGTATTTGCTATTTTAGGTGGATTTATTCACTGATATCCATTATTTACTGGATTATCTTTAAATCCTTATATATTAAAAATTCAATTTTTTATTATATTTATCGGAGTAAATTTAACTTTCTTCCCACAACATTTTTTAGGATTAGCAGGTATACCTCGTCGATATTCTGATTATCCTGATTCTTATATTTCATGAAATATTATTTCATCATTAGGATCATATATTTCATTATTAGCAATTATATTTATATTAATTATTATTTGAGAATCTATAATTAATCAACGAATTTCTTTATTTACTTTAAATTTATCTTCTTCAATTGAATGATATCAAAATTTACCACCAGCTGAACATTCATATAATGAATTGCCTATTTTAAGTAACTTC
>GDMZ2
ATATATTTTAATTTTACCGGGATTTGGTATAATTTCTCACATTATTTCTCAAGAAAGAGGTAAAAAGGAAACATTTGGATGTTTAGGTATAATTTATGCTATATTAGCAATTGGTTTATTAGGATTTATTGTTTGAGCTCATCATATATTTACTGTAGGAATAGATATTGATACACGAGCATATTTTACATCTGCAACAATAATTATTGCTGTACCAACAGGTATTAAAATTTTTAGTTGATTAGCTACTTTCCATGGAACTCAAATCAATTATTCCCCATCTATTTTATGAAGATTAGGATTTGTATTTTTATTTACTGTAGGGGGATTAACAGGTGTAATTTTATCTAATTCTTCTATTGATATTACTTTACATGATACTTACTATGTAGTTGCTCATTTCCACTATGTTTTATCAATAGGAGCTGTATTTGCTATTTTAGGTGGATTTATTCACTGATATCCATTATTTACTGGATTATCTTTAAATCCTTATATATTAAAAATTCAATTTTTTATTATATTTATCGGAGTAAATTTAACTTTCTTCCCACAACATTTTTTAGGATTAGCAGGTATACCTCGTCGATATTCTGATTATCCTGATTCTTATATTTCATGAAATATTATTTCATCATTAGGATCATATATTTCATTATTAGCAATTATATTTATATTAATTATTATTTGAGAATCTATAATTAATCAACGAATTTCTTTATTTACTTTAAATTTATCTTCTTCAATTGAATGATATCAAAATTTACCACCAGCTGAACATTCATATAATGAATTGCCTATTTTAAGTAACTTC
>GDMZ3
ATATATTTTAATTTTACCGGGATTTGGTATAATTTCTCACATTATTTCTCAAGAAAGAGGTAAAAAGGAAACATTTGGATGTTTAGGTATAATTTATGCTATATTAGCAATTGGTTTATTAGGATTTATTGTTTGAGCTCATCATATATTTACTGTAGGAATAGATATTGATACACGAGCATATTTTACATCTGCAACAATAATTATTGCTGTACCAACAGGTATTAAAATTTTTAGTTGATTAGCTACTTTCCATGGAACTCAAATCAATTATTCCCCATCTATTTTATGAAGATTAGGATTTGTATTTTTATTTACTGTAGGGGGATTAACAGGTGTAATTTTATCTAATTCTTCTATTGATATTACTTTACATGATACTTACTATGTAGTTGCTCATTTCCACTATGTTTTATCAATAGGAGCTGTATTTGCTATTTTAGGTGGATTTATTCACTGATATCCATTATTTACTGGATTATCTTTAAATCCTTATATATTAAAAATTCAATTTTTTATTATATTTATCGGAGTAAATTTAACTTTCTTCCCACAACATTTTTTAGGATTAGCAGGTATACCTCGTCGATATTCTGATTATCCTGATTCTTATATTTCATGAAATATTATTTCATCATTAGGATCATATATTTCATTATTAGCAATTATATTTATATTAATTATTATTTGAGAATCTATAATTAATCAACGAATTTCTTTATTTACTTTAAATTTATCTTCTTCAATTGAATGATATCAAAATTTACCACCAGCTGAACATTCATATAATGAATTGCCTATTTTAAGTAACTTC
>GDMZ4
ATATATTTTAATTTTACCGGGATTTGGTATAATTTCTCACATTATTTCTCAAGAAAGAGGTAAAAAGGAAACATTTGGATGTTTAGGTATAATTTATGCTATATTAGCAATTGGTTTATTAGGATTTATTGTTTGAGCTCATCATATATTTACTGTAGGAATAGATATTGATACACGAGCATATTTTACATCTGCAACAATAATTATTGCTGTACCAACAGGTATTAAAATTTTTAGTTGATTAGCTACTTTCCATGGAACTCAAATCAATTATTCCCCATCTATTTTATGAAGATTAGGATTTGTATTTTTATTTACTGTAGGGGGATTAACAGGTGTAATTTTATCTAATTCTTCTATTGATATTACTTTACATGATACTTACTATGTAGTTGCTCATTTCCACTATGTTTTATCAATAGGAGCTGTATTTGCTATTTTAGGTGGATTTATTCACTGATATCCATTATTTACTGGATTATCTTTAAATCCTTATATATTAAAAATTCAATTTTTTATTATATTTATCGGAGTAAATTTAACTTTCTTCCCACAACATTTTTTAGGATTAGCAGGTATACCTCGTCGATATTCTGATTATCCTGATTCTTATATTTCATGAAATATTATTTCATCATTAGGATCATATATTTCATTATTAGCAATTATATTTATATTAATTATTATTTGAGAATCTATAATTAATCAACGAATTTCTTTATTTACTTTAAATTTATCTTCTTCAATTGAATGATATCAAAATTTACCACCAGCTGAACATTCATATAATGAATTGCCTATTTTAAGTAACTTC
>GDMZ5
ATATATTTTAATTTTACCAGGATTTGGTATAATTTCTCATATTATTTCCCAAGAAAGAGGTAAAAAGGAAACATTCGGGTGTTTAGGTATAATTTACGCTATACTAGCAATTGGTTTATTAGGATTTATTGTTTGAGCTCATCATATATTTACTGTAGGAATAGATATTGATACACGAGCATATTTTACATCAGCAACAATAATTATTGCTGTACCAACAGGTATTAAAATTTTTAGTTGATTAGCTACTTTCCATGGAACTCAAATTAATTATTCCCCATCTATTTTATGAAGATTAGGATTTGTATTTTTATTTACTGTAGGAGGATTAACAGGTGTAATTTTATCTAATTCTTCTATTGATATTACTTTACATGATACTTACTATGTAGTTGCTCATTTCCATTATGTTTTATCAATAGGAGCTGTATTTGCTATTTTAGGGGGATTTATTCATTGATACCCATTATTTACTGGGTTATCTTTAAATCCTTATTTATTAAAAATTCAATTTTTTATTATATTTATCGGAGTAAATTTAACTTTCTTCCCACAACATTTTTTAGGGTTAGCAGGTATACCTCGTCGATATTCTGATTATCCTGATTCTTATATTTCATGAAATATTATTTCATCATTAGGATCATATATTTCATTATTAGCAATCATATTTATATTAATTATTATTTGAGAATCTATAATTAATCAACGAATTTCTTTATTTACTTTAAATTTATCTTCTTCAATTGAATGATATCAAAATTTACCACCAGCTGAACATTCATATAATGAATTGCCTATTTTAAGTAACTTC
>GDMZ6
ATATATTTTAATTTTACCAGGATTTGGTATAATTTCTCATATTATTTCCCAAGAAAGAGGTAAAAAGGAAACATTCGGGTGTTTAGGTATAATTTACGCTATACTAGCAATTGGTTTATTAGGATTTATTGTTTGAGCTCATCATATATTTACTGTAGGAATAGATATTGATACACGAGCATATTTTACATCAGCAACAATAATTATTGCTGTACCAACAGGTATTAAAATTTTTAGTTGATTAGCTACTTTCCATGGAACTCAAATTAATTATTCCCCATCTATTTTATGAAGATTAGGATTTGTATTTTTATTTACTGTAGGAGGATTAACAGGTGTAATTTTATCTAATTCTTCTATTGATATTACTTTACATGATACTTACTATGTAGTTGCTCATTTCCATTATGTTTTATCAATAGGAGCTGTATTTGCTATTTTAGGGGGATTTATTCATTGATACCCATTATTTACTGGGTTATCTTTAAATCCTTATTTATTAAAAATTCAATTTTTTATTATATTTATCGGAGTAAATTTAACTTTCTTCCCACAACATTTTTTAGGGTTAGCAGGTATACCTCGTCGATATTCTGATTATCCTGATTCTTATATTTCATGAAATATTATTTCATCATTAGGATCATATATTTCATTATTAGCAATCATATTTATATTAATTATTATTTGAGAATCTATAATTAATCAACGAATTTCTTTATTTACTTTAAATTTATCTTCTTCAATTGAATGATATCAAAATTTACCACCAGCTGAACATTCATATAATGAATTGCCTATTTTAAGTAACTTC
>GDXX1
ATATATTTTAATTTTACCAGGATTTGGTATAATTTCTCATATTATTTCCCAAGAAAGAGGTAAAAAGGAAACATTCGGGTGTTTAGGTATAATTTACGCTATACTAGCAATTGGTTTATTAGGATTTATTGTTTGAGCTCATCATATATTTACTGTAGGAATAGATATTGATACACGAGCATATTTTACATCAGCAACAATAATTATTGCTGTACCAACAGGTATTAAAATTTTTAGTTGATTAGCTACTTTCCATGGAACTCAAATTAATTATTCCCCATCTATTTTATGAAGATTAGGATTTGTATTTTTATTTACTGTAGGAGGATTAACAGGTGTAATTTTATCTAATTCTTCTATTGATATTACTTTACATGATACTTACTATGTAGTTGCTCATTTCCATTATGTTTTATCAATAGGAGCTGTATTTGCTATTTTAGGGGGATTTATTCATTGATACCCATTATTTACTGGGTTATCTTTAAATCCTTATTTATTAAAAATTCAATTTTTTATTATATTTATCGGAGTAAATTTAACTTTCTTCCCACAACATTTTTTAGGGTTAGCAGGTATACCTCGTCGATATTCTGATTATCCTGATTCTTATATTTCATGAAATATTATTTCATCATTAGGATCATATATTTCATTATTAGCAATCATATTTATATTAATTATTATTTGAGAATCTATAATTAATCAACGAATTTCTTTATTTACTTTAAATTTATCTTCTTCAATTGAATGATATCAAAATTTACCACCAGCTGAACATTCATATAATGAATTGCCTATTTTAAGTAACTTC
>GDXX2
ATATATTTTAATTTTACCAGGATTTGGTATAATTTCTCATATTATTTCCCAAGAAAGAGGTAAAAAGGAAACATTCGGGTGTTTAGGTATAATTTACGCTATACTAGCAATTGGTTTATTAGGATTTATTGTTTGAGCTCATCATATATTTACTGTAGGAATAGATATTGATACACGAGCATATTTTACATCAGCAACAATAATTATTGCTGTACCAACAGGTATTAAAATTTTTAGTTGATTAGCTACTTTCCATGGAACTCAAATTAATTATTCCCCATCTATTTTATGAAGATTAGGATTTGTATTTTTATTTACTGTAGGAGGATTAACAGGTGTAATTTTATCTAATTCTTCTATTGATATTACTTTACATGATACTTACTATGTAGTTGCTCATTTCCATTATGTTTTATCAATAGGAGCTGTATTTGCTATTTTAGGGGGATTTATTCATTGATACCCATTATTTACTGGGTTATCTTTAAATCCTTATTTATTAAAAATTCAATTTTTTATTATATTTATCGGAGTAAATTTAACTTTCTTCCCACAACATTTTTTAGGGTTAGCAGGTATACCTCGTCGATATTCTGATTATCCTGATTCTTATATTTCATGAAATATTATTTCATCATTAGGATCATATATTTCATTATTAGCAATCATATTTATATTAATTATTATTTGAGAATCTATAATTAATCAACGAATTTCTTTATTTACTTTAAATTTATCTTCTTCAATTGAATGATATCAAAATTTACCACCAGCTGAACATTCATATAATGAATTGCCTATTTTAAGTAACTTC
>GDXX3
ATATATTTTAATTTTACCAGGATTTGGTATAATTTCTCATATTATTTCCCAAGAAAGAGGTAAAAAGGAAACATTCGGGTGTTTAGGTATAATTTACGCTATACTAGCAATTGGTTTATTAGGATTTATTGTTTGAGCTCATCATATATTTACTGTAGGAATAGATATTGATACACGAGCATATTTTACATCAGCAACAATAATTATTGCTGTACCAACAGGTATTAAAATTTTTAGTTGATTAGCTACTTTCCATGGAACTCAAATTAATTATTCCCCATCTATTTTATGAAGATTAGGATTTGTATTTTTATTTACTGTAGGAGGATTAACAGGTGTAATTTTATCTAATTCTTCTATTGATATTACTTTACATGATACTTACTATGTAGTTGCTCATTTCCATTATGTTTTATCAATAGGAGCTGTATTTGCTATTTTAGGGGGATTTATTCATTGATACCCATTATTTACTGGGTTATCTTTAAATCCTTATTTATTAAAAATTCAATTTTTTATTATATTTATCGGAGTAAATTTAACTTTCTTCCCACAACATTTTTTAGGGTTAGCAGGTATACCTCGTCGATATTCTGATTATCCTGATTCTTATATTTCATGAAATATTATTTCATCATTAGGATCATATATTTCATTATTAGCAATCATATTTATATTAATTATTATTTGAGAATCTATAATTAATCAACGAATTTCTTTATTTACTTTAAATTTATCTTCTTCAATTGAATGATATCAAAATTTACCACCAGCTGAACATTCATATAATGAATTGCCTATTTTAAGTAACTTC
>GDXX4
ATATATTTTAATTTTACCAGGATTTGGTATAATTTCTCATATTATTTCCCAAGAAAGAGGTAAAAAGGAAACATTCGGGTGTTTAGGTATAATTTACGCTATACTAGCAATTGGTTTATTAGGATTTATTGTTTGAGCTCATCATATATTTACTGTAGGAATAGATATTGATACACGAGCATATTTTACATCAGCAACAATAATTATTGCTGTACCAACAGGTATTAAAATTTTTAGTTGATTAGCTACTTTCCATGGAACTCAAATTAATTATTCCCCATCTATTTTATGAAGATTAGGATTTGTATTTTTATTTACTGTAGGAGGATTAACAGGTGTAATTTTATCTAATTCTTCTATTGATATTACTTTACATGATACTTACTATGTAGTTGCTCATTTCCATTATGTTTTATCAATAGGAGCTGTATTTGCTATTTTAGGGGGATTTATTCATTGATACCCATTATTTACTGGGTTATCTTTAAATCCTTATTTATTAAAAATTCAATTTTTTATTATATTTATCGGAGTAAATTTAACTTTCTTCCCACAACATTTTTTAGGGTTAGCAGGTATACCTCGTCGATATTCTGATTATCCTGATTCTTATATTTCATGAAATATTATTTCATCATTAGGATCATATATTTCATTATTAGCAATCATATTTATATTAATTATTATTTGAGAATCTATAATTAATCAACGAATTTCTTTATTTACTTTAAATTTATCTTCTTCAATTGAATGATATCAAAATTTACCACCAGCTGAACATTCATATAATGAATTGCCTATTTTAAGTAACTTC
>GDXX5
ATATATTTTAATTTTACCAGGATTTGGTATAATTTCTCATATTATTTCCCAAGAAAGAGGTAAAAAGGAAACATTCGGGTGTTTAGGTATAATTTACGCTATACTAGCAATTGGTTTATTAGGATTTATTGTTTGAGCTCATCATATATTTACTGTAGGAATAGATATTGATACACGAGCATATTTTACATCAGCAACAATAATTATTGCTGTACCAACAGGTATTAAAATTTTTAGTTGATTAGCTACTTTCCATGGAACTCAAATTAATTATTCCCCATCTATTTTATGAAGATTAGGATTTGTATTTTTATTTACTGTAGGAGGATTAACAGGTGTAATTTTATCTAATTCTTCTATTGATATTACTTTACATGATACTTACTATGTAGTTGCTCATTTCCATTATGTTTTATCAATAGGAGCTGTATTTGCTATTTTAGGGGGATTTATTCATTGATACCCATTATTTACTGGGTTATCTTTAAATCCTTATTTATTAAAAATTCAATTTTTTATTATATTTATCGGAGTAAATTTAACTTTCTTCCCACAACATTTTTTAGGGTTAGCAGGTATACCTCGTCGATATTCTGATTATCCTGATTCTTATATTTCATGAAATATTATTTCATCATTAGGATCATATATTTCATTATTAGCAATCATATTTATATTAATTATTATTTGAGAATCTATAATTAATCAACGAATTTCTTTATTTACTTTAAATTTATCTTCTTCAATTGAATGATATCAAAATTTACCACCAGCTGAACATTCATATAATGAATTGCCTATTTTAAGTAACTTC
>GDWC1
ATATATTTTAATTTTACCAGGATTTGGTATAATTTCTCATATTATTTCCCAAGAAAGAGGTAAAAAGGAAACATTCGGGTGTTTAGGTATAATTTACGCTATACTAGCAATTGGTTTATTAGGATTTATTGTTTGAGCTCATCATATATTTACTGTAGGAATAGATATTGATACACGAGCATATTTTACATCAGCAACAATAATTATTGCTGTACCAACAGGTATTAAAATTTTTAGTTGATTAGCTACTTTCCATGGAACTCAAATTAATTATTCCCCATCTATTTTATGAAGATTAGGATTTGTATTTTTATTTACTGTAGGAGGATTAACAGGTGTAATTTTATCTAATTCTTCTATTGATATTACTTTACATGATACTTACTATGTAGTTGCTCATTTCCATTATGTTTTATCAATAGGAGCTGTATTTGCTATTTTAGGGGGATTTATTCATTGATACCCATTATTTACTGGGTTATCTTTAAATCCTTATTTATTAAAAATTCAATTTTTTATTATATTTATCGGAGTAAATTTAACTTTCTTCCCACAACATTTTTTAGGGTTAGCAGGTATACCTCGTCGATATTCTGATTATCCTGATTCTTATATTTCATGAAATATTATTTCATCATTAGGATCATATATTTCATTATTAGCAATCATATTTATATTAATTATTATTTGAGAATCTATAATTAATCAACGAATTTCTTTATTTACTTTAAATTTATCTTCTTCAATTGAATGATATCAAAATTTACCACCAGCTGAACATTCATATAATGAATTGCCTATTTTAAGTAACTTC
>GDWC2
ATATATTTTAATTTTACCAGGATTTGGTATAATTTCTCATATTATTTCCCAAGAAAGAGGTAAAAAGGAAACATTCGGGTGTTTAGGTATAATTTACGCTATACTAGCAATTGGTTTATTAGGATTTATTGTTTGAGCTCATCATATATTTACTGTAGGAATAGATATTGATACACGAGCATATTTTACATCAGCAACAATAATTATTGCTGTACCAACAGGTATTAAAATTTTTAGTTGATTAGCTACTTTCCATGGAACTCAAATTAATTATTCCCCATCTATTTTATGAAGATTAGGATTTGTATTTTTATTTACTGTAGGAGGATTAACAGGTGTAATTTTATCTAATTCTTCTATTGATATTACTTTACATGATACTTACTATGTAGTTGCTCATTTCCATTATGTTTTATCAATAGGAGCTGTATTTGCTATTTTAGGGGGATTTATTCATTGATACCCATTATTTACTGGGTTATCTTTAAATCCTTATTTATTAAAAATTCAATTTTTTATTATATTTATCGGAGTAAATTTAACTTTCTTCCCACAACATTTTTTAGGGTTAGCAGGTATACCTCGTCGATATTCTGATTATCCTGATTCTTATATTTCATGAAATATTATTTCATCATTAGGATCATATATTTCATTATTAGCAATCATATTTATATTAATTATTATTTGAGAATCTATAATTAATCAACGAATTTCTTTATTTACTTTAAATTTATCTTCTTCAATTGAATGATATCAAAATTTACCACCAGCTGAACATTCATATAATGAATTGCCTATTTTAAGTAACTTC
>GDWC3
ATATATTTTAATTTTACCAGGATTTGGTATAATTTCTCATATTATTTCCCAAGAAAGAGGTAAAAAGGAAACATTCGGGTGTTTAGGTATAATTTACGCTATACTAGCAATTGGTTTATTAGGATTTATTGTTTGAGCTCATCATATATTTACTGTAGGAATAGATATTGATACACGAGCATATTTTACATCAGCAACAATAATTATTGCTGTACCAACAGGTATTAAAATTTTTAGTTGATTAGCTACTTTCCATGGAACTCAAATTAATTATTCCCCATCTATTTTATGAAGATTAGGATTTGTATTTTTATTTACTGTAGGAGGATTAACAGGTGTAATTTTATCTAATTCTTCTATTGATATTACTTTACATGATACTTACTATGTAGTTGCTCATTTCCATTATGTTTTATCAATAGGAGCTGTATTTGCTATTTTAGGGGGATTTATTCATTGATACCCATTATTTACTGGGTTATCTTTAAATCCTTATTTATTAAAAATTCAATTTTTTATTATATTTATCGGAGTAAATTTAACTTTCTTCCCACAACATTTTTTAGGGTTAGCAGGTATACCTCGTCGATATTCTGATTATCCTGATTCTTATATTTCATGAAATATTATTTCATCATTAGGATCATATATTTCATTATTAGCAATCATATTTATATTAATTATTATTTGAGAATCTATAATTAATCAACGAATTTCTTTATTTACTTTAAATTTATCTTCTTCAATTGAATGATATCAAAATTTACCACCAGCTGAACATTCATATAATGAATTGCCTATTTTAAGTAACTTC
>GDWC4
ATATATTTTAATTTTACCAGGATTTGGTATAATTTCTCATATTATTTCCCAAGAAAGAGGTAAAAAGGAAACATTCGGGTGTTTAGGTATAATTTACGCTATACTAGCAATTGGTTTATTAGGATTTATTGTTTGAGCTCATCATATATTTACTGTAGGAATAGATATTGATACACGAGCATATTTTACATCAGCAACAATAATTATTGCTGTACCAACAGGTATTAAAATTTTTAGTTGATTAGCTACTTTCCATGGAACTCAAATTAATTATTCCCCATCTATTTTATGAAGATTAGGATTTGTATTTTTATTTACTGTAGGAGGATTAACAGGTGTAATTTTATCTAATTCTTCTATTGATATTACTTTACATGATACTTACTATGTAGTTGCTCATTTCCATTATGTTTTATCAATAGGAGCTGTATTTGCTATTTTAGGGGGATTTATTCATTGATACCCATTATTTACTGGGTTATCTTTAAATCCTTATTTATTAAAAATTCAATTTTTTATTATATTTATCGGAGTAAATTTAACTTTCTTCCCACAACATTTTTTAGGGTTAGCAGGTATACCTCGTCGATATTCTGATTATCCTGATTCTTATATTTCATGAAATATTATTTCATCATTAGGATCATATATTTCATTATTAGCAATCATATTTATATTAATTATTATTTGAGAATCTATAATTAATCAACGAATTTCTTTATTTACTTTAAATTTATCTTCTTCAATTGAATGATATCAAAATTTACCACCAGCTGAACATTCATATAATGAATTGCCTATTTTAAGTAACTTC
>GDWC5
ATATATTTTAATTTTACCAGGATTTGGTATAATTTCTCATATTATTTCCCAAGAAAGAGGTAAAAAGGAAACATTCGGGTGTTTAGGTATAATTTACGCTATACTAGCAATTGGTTTATTAGGATTTATTGTTTGAGCTCATCATATATTTACTGTAGGAATAGATATTGATACACGAGCATATTTTACATCAGCAACAATAATTATTGCTGTACCAACAGGTATTAAAATTTTTAGTTGATTAGCTACTTTCCATGGAACTCAAATTAATTATTCCCCATCTATTTTATGAAGATTAGGATTTGTATTTTTATTTACTGTAGGAGGATTAACAGGTGTAATTTTATCTAATTCTTCTATTGATATTACTTTACATGATACTTACTATGTAGTTGCTCATTTCCATTATGTTTTATCAATAGGAGCTGTATTTGCTATTTTAGGGGGATTTATTCATTGATACCCATTATTTACTGGGTTATCTTTAAATCCTTATTTATTAAAAATTCAATTTTTTATTATATTTATCGGAGTAAATTTAACTTTCTTCCCACAACATTTTTTAGGGTTAGCAGGTATACCTCGTCGATATTCTGATTATCCTGATTCTTATATTTCATGAAATATTATTTCATCATTAGGATCATATATTTCATTATTAGCAATCATATTTATATTAATTATTATTTGAGAATCTATAATTAATCAACGAATTTCTTTATTTACTTTAAATTTATCTTCTTCAATTGAATGATATCAAAATTTACCACCAGCTGAACATTCATATAATGAATTGCCTATTTTAAGTAACTTC
>GDWC6
ATATATTTTAATTTTACCAGGATTTGGTATAATTTCTCATATTATTTCCCAAGAAAGAGGTAAAAAGGAAACATTCGGGTGTTTAGGTATAATTTACGCTATACTAGCAATTGGTTTATTAGGATTTATTGTTTGAGCTCATCATATATTTACTGTAGGAATAGATATTGATACACGAGCATATTTTACATCAGCAACAATAATTATTGCTGTACCAACAGGTATTAAAATTTTTAGTTGATTAGCTACTTTCCATGGAACTCAAATTAATTATTCCCCATCTATTTTATGAAGATTAGGATTTGTATTTTTATTTACTGTAGGAGGATTAACAGGTGTAATTTTATCTAATTCTTCTATTGATATTACTTTACATGATACTTACTATGTAGTTGCTCATTTCCATTATGTTTTATCAATAGGAGCTGTATTTGCTATTTTAGGGGGATTTATTCATTGATACCCATTATTTACTGGGTTATCTTTAAATCCTTATTTATTAAAAATTCAATTTTTTATTATATTTATCGGAGTAAATTTAACTTTCTTCCCACAACATTTTTTAGGGTTAGCAGGTATACCTCGTCGATATTCTGATTATCCTGATTCTTATATTTCATGAAATATTATTTCATCATTAGGATCATATATTTCATTATTAGCAATCATATTTATATTAATTATTATTTGAGAATCTATAATTAATCAACGAATTTCTTTATTTACTTTAAATTTATCTTCTTCAATTGAATGATATCAAAATTTACCACCAGCTGAACATTCATATAATGAATTGCCTATTTTAAGTAACTTC
>GDKFQ1
ATATATTTTAATTTTACCAGGATTTGGTATAATTTCTCATATTATTTCCCAAGAAAGAGGTAAAAAGGAAACATTCGGGTGTTTAGGTATAATTTACGCTATACTAGCAATTGGTTTATTAGGATTTATTGTTTGAGCTCATCATATATTTACTGTAGGAATAGATATTGATACACGAGCATATTTTACATCAGCAACAATAATTATTGCTGTACCAACAGGTATTAAAATTTTTAGTTGATTAGCTACTTTCCATGGAACTCAAATTAATTATTCCCCATCTATTTTATGAAGATTAGGATTTGTATTTTTATTTACTGTAGGAGGATTAACAGGTGTAATTTTATCTAATTCTTCTATTGATATTACTTTACATGATACTTACTATGTAGTTGCTCATTTCCATTATGTTTTATCAATAGGAGCTGTATTTGCTATTTTAGGGGGATTTATTCATTGATACCCATTATTTACTGGGTTATCTTTAAATCCTTATTTATTAAAAATTCAATTTTTTATTATATTTATCGGAGTAAATTTAACTTTCTTCCCACAACATTTTTTAGGGTTAGCAGGTATACCTCGTCGATATTCTGATTATCCTGATTCTTATATTTCATGAAATATTATTTCATCATTAGGATCATATATTTCATTATTAGCAATCATATTTATATTAATTATTATTTGAGAATCTATAATTAATCAACGAATTTCTTTATTTACTTTAAATTTATCTTCTTCAATTGAATGATATCAAAATTTACCACCAGCTGAACATTCATATAATGAATTGCCTATTTTAAGTAACTTC
>GDKFQ2
ATATATTTTAATTTTACCAGGATTTGGTATAATTTCTCATATTATTTCCCAAGAAAGAGGTAAAAAGGAAACATTCGGGTGTTTAGGTATAATTTACGCTATACTAGCAATTGGTTTATTAGGATTTATTGTTTGAGCTCATCATATATTTACTGTAGGAATAGATATTGATACACGAGCATATTTTACATCAGCAACAATAATTATTGCTGTACCAACAGGTATTAAAATTTTTAGTTGATTAGCTACTTTCCATGGAACTCAAATTAATTATTCCCCATCTATTTTATGAAGATTAGGATTTGTATTTTTATTTACTGTAGGAGGATTAACAGGTGTAATTTTATCTAATTCTTCTATTGATATTACTTTACATGATACTTACTATGTAGTTGCTCATTTCCATTATGTTTTATCAATAGGAGCTGTATTTGCTATTTTAGGGGGATTTATTCATTGATACCCATTATTTACTGGGTTATCTTTAAATCCTTATTTATTAAAAATTCAATTTTTTATTATATTTATCGGAGTAAATTTAACTTTCTTCCCACAACATTTTTTAGGGTTAGCAGGTATACCTCGTCGATATTCTGATTATCCTGATTCTTATATTTCATGAAATATTATTTCATCATTAGGATCATATATTTCATTATTAGCAATCATATTTATATTAATTATTATTTGAGAATCTATAATTAATCAACGAATTTCTTTATTTACTTTAAATTTATCTTCTTCAATTGAATGATATCAAAATTTACCACCAGCTGAACATTCATATAATGAATTGCCTATTTTAAGTAACTTC
>GDKFQ3
ATATATTTTAATTTTACCAGGATTTGGTATAATTTCTCATATTATTTCCCAAGAAAGAGGTAAAAAGGAAACATTCGGGTGTTTAGGTATAATTTACGCTATACTAGCAATTGGTTTATTAGGATTTATTGTTTGAGCTCATCATATATTTACTGTAGGAATAGATATTGATACACGAGCATATTTTACATCAGCAACAATAATTATTGCTGTACCAACAGGTATTAAAATTTTTAGTTGATTAGCTACTTTCCATGGAACTCAAATTAATTATTCCCCATCTATTTTATGAAGATTAGGATTTGTATTTTTATTTACTGTAGGAGGATTAACAGGTGTAATTTTATCTAATTCTTCTATTGATATTACTTTACATGATACTTACTATGTAGTTGCTCATTTCCATTATGTTTTATCAATAGGAGCTGTATTTGCTATTTTAGGGGGATTTATTCATTGATACCCATTATTTACTGGGTTATCTTTAAATCCTTATTTATTAAAAATTCAATTTTTTATTATATTTATCGGAGTAAATTTAACTTTCTTCCCACAACATTTTTTAGGGTTAGCAGGTATACCTCGTCGATATTCTGATTATCCTGATTCTTATATTTCATGAAATATTATTTCATCATTAGGATCATATATTTCATTATTAGCAATCATATTTATATTAATTATTATTTGAGAATCTATAATTAATCAACGAATTTCTTTATTTACTTTAAATTTATCTTCTTCAATTGAATGATATCAAAATTTACCACCAGCTGAACATTCATATAATGAATTGCCTATTTTAAGTAACTTC
>GDKFQ4
ATATATTTTAATTTTACCAGGATTTGGTATAATTTCTCATATTATTTCCCAAGAAAGAGGTAAAAAGGAAACATTCGGGTGTTTAGGTATAATTTACGCTATACTAGCAATTGGTTTATTAGGATTTATTGTTTGAGCTCATCATATATTTACTGTAGGAATAGATATTGATACACGAGCATATTTTACATCAGCAACAATAATTATTGCTGTACCAACAGGTATTAAAATTTTTAGTTGATTAGCTACTTTCCATGGAACTCAAATTAATTATTCCCCATCTATTTTATGAAGATTAGGATTTGTATTTTTATTTACTGTAGGAGGATTAACAGGTGTAATTTTATCTAATTCTTCTATTGATATTACTTTACATGATACTTACTATGTAGTTGCTCATTTCCATTATGTTTTATCAATAGGAGCTGTATTTGCTATTTTAGGGGGATTTATTCATTGATACCCATTATTTACTGGGTTATCTTTAAATCCTTATTTATTAAAAATTCAATTTTTTATTATATTTATCGGAGTAAATTTAACTTTCTTCCCACAACATTTTTTAGGGTTAGCAGGTATACCTCGTCGATATTCTGATTATCCTGATTCTTATATTTCATGAAATATTATTTCATCATTAGGATCATATATTTCATTATTAGCAATCATATTTATATTAATTATTATTTGAGAATCTATAATTAATCAACGAATTTCTTTATTTACTTTAAATTTATCTTCTTCAATTGAATGATATCAAAATTTACCACCAGCTGAACATTCATATAATGAATTGCCTATTTTAAGTAACTTC
>GDKFQ5
ATATATTTTAATTTTACCAGGATTTGGTATAATTTCTCATATTATTTCCCAAGAAAGAGGTAAAAAGGAAACATTCGGGTGTTTAGGTATAATTTACGCTATACTAGCAATTGGTTTATTAGGATTTATTGTTTGAGCTCATCATATATTTACTGTAGGAATAGATATTGATACACGAGCATATTTTACATCAGCAACAATAATTATTGCTGTACCAACAGGTATTAAAATTTTTAGTTGATTAGCTACTTTCCATGGAACTCAAATTAATTATTCCCCATCTATTTTATGAAGATTAGGATTTGTATTTTTATTTACTGTAGGAGGATTAACAGGTGTAATTTTATCTAATTCTTCTATTGATATTACTTTACATGATACTTACTATGTAGTTGCTCATTTCCATTATGTTTTATCAATAGGAGCTGTATTTGCTATTTTAGGGGGATTTATTCATTGATACCCATTATTTACTGGGTTATCTTTAAATCCTTATTTATTAAAAATTCAATTTTTTATTATATTTATCGGAGTAAATTTAACTTTCTTCCCACAACATTTTTTAGGGTTAGCAGGTATACCTCGTCGATATTCTGATTATCCTGATTCTTATATTTCATGAAATATTATTTCATCATTAGGATCATATATTTCATTATTAGCAATCATATTTATATTAATTATTATTTGAGAATCTATAATTAATCAACGAATTTCTTTATTTACTTTAAATTTATCTTCTTCAATTGAATGATATCAAAATTTACCACCAGCTGAACATTCATATAATGAATTGCCTATTTTAAGTAACTTC
>GDLJ1
ATATATTTTAATTTTACCGGGATTTGGTATAATTTCTCACATTATTTCTCAAGAAAGAGGTAAAAAGGAAACATTTGGATGTTTAGGTATAATTTATGCTATATTAGCAATTGGTTTATTAGGATTTATTGTTTGAGCTCATCATATATTTACTGTAGGAATAGATATTGATACACGAGCATATTTTACATCTGCAACAATAATTATTGCTGTACCAACAGGTATTAAAATTTTTAGTTGATTAGCTACTTTCCATGGAACTCAAATCAATTATTCCCCATCTATTTTATGAAGATTAGGATTTGTATTTTTATTTACTGTAGGGGGATTAACAGGTGTAATTTTATCTAATTCTTCTATTGATATTACTTTACATGATACTTACTATGTAGTTGCTCATTTCCACTATGTTTTATCAATAGGAGCTGTATTTGCTATTTTAGGTGGATTTATTCACTGATATCCATTATTTACTGGATTATCTTTAAATCCTTATATATTAAAAATTCAATTTTTTATTATATTTATCGGAGTAAATTTAACTTTCTTCCCACAACATTTTTTAGGATTAGCAGGTATACCTCGTCGATATTCTGATTATCCTGATTCTTATATTTCATGAAATATTATTTCATCATTAGGATCATATATTTCATTATTAGCAATTATATTTATATTAATTATTATTTGAGAATCTATAATTAATCAACGAATTTCTTTATTTACTTTAAATTTATCTTCTTCAATTGAATGATATCAAAATTTACCACCAGCTGAACATTCATATAATGAATTGCCTATTTTAAGTAACTTC
>GDLJ2
ATATATTTTAATTTTACCGGGATTTGGTATAATTTCTCACATTATTTCTCAAGAAAGAGGTAAAAAGGAAACATTTGGATGTTTAGGTATAATTTATGCTATATTAGCAATTGGTTTATTAGGATTTATTGTTTGAGCTCATCATATATTTACTGTAGGAATAGATATTGATACACGAGCATATTTTACATCTGCAACAATAATTATTGCTGTACCAACAGGTATTAAAATTTTTAGTTGATTAGCTACTTTCCATGGAACTCAAATCAATTATTCCCCATCTATTTTATGAAGATTAGGATTTGTATTTTTATTTACTGTAGGGGGATTAACAGGTGTAATTTTATCTAATTCTTCTATTGATATTACTTTACATGATACTTACTATGTAGTTGCTCATTTCCACTATGTTTTATCAATAGGAGCTGTATTTGCTATTTTAGGTGGATTTATTCACTGATATCCATTATTTACTGGATTATCTTTAAATCCTTATATATTAAAAATTCAATTTTTTATTATATTTATCGGAGTAAATTTAACTTTCTTCCCACAACATTTTTTAGGATTAGCAGGTATACCTCGTCGATATTCTGATTATCCTGATTCTTATATTTCATGAAATATTATTTCATCATTAGGATCATATATTTCATTATTAGCAATTATATTTATATTAATTATTATTTGAGAATCTATAATTAATCAACGAATTTCTTTATTTACTTTAAATTTATCTTCTTCAATTGAATGATATCAAAATTTACCACCAGCTGAACATTCATATAATGAATTGCCTATTTTAAGTAACTTC
>GDLJ3
ATATATTTTAATTTTACCGGGATTTGGTATAATTTCTCACATTATTTCTCAAGAAAGAGGTAAAAAGGAAACATTTGGATGTTTAGGTATAATTTATGCTATATTAGCAATTGGTTTATTAGGATTTATTGTTTGAGCTCATCATATATTTACTGTAGGAATAGATATTGATACACGAGCATATTTTACATCTGCAACAATAATTATTGCTGTACCAACAGGTATTAAAATTTTTAGTTGATTAGCTACTTTCCATGGAACTCAAATCAATTATTCCCCATCTATTTTATGAAGATTAGGATTTGTATTTTTATTTACTGTAGGGGGATTAACAGGTGTAATTTTATCTAATTCTTCTATTGATATTACTTTACATGATACTTACTATGTAGTTGCTCATTTCCACTATGTTTTATCAATAGGAGCTGTATTTGCTATTTTAGGTGGATTTATTCACTGATATCCATTATTTACTGGATTATCTTTAAATCCTTATATATTAAAAATTCAATTTTTTATTATATTTATCGGAGTAAATTTAACTTTCTTCCCACAACATTTTTTAGGATTAGCAGGTATACCTCGTCGATATTCTGATTATCCTGATTCTTATATTTCATGAAATATTATTTCATCATTAGGATCATATATTTCATTATTAGCAATTATATTTATATTAATTATTATTTGAGAATCTATAATTAATCAACGAATTTCTTTATTTACTTTAAATTTATCTTCTTCAATTGAATGATATCAAAATTTACCACCAGCTGAACATTCATATAATGAATTGCCTATTTTAAGTAACTTC
>GDLJ4
ATATATTTTAATTTTACCGGGATTTGGTATAATTTCTCACATTATTTCTCAAGAAAGAGGTAAAAAGGAAACATTTGGATGTTTAGGTATAATTTATGCTATATTAGCAATTGGTTTATTAGGATTTATTGTTTGAGCTCATCATATATTTACTGTAGGAATAGATATTGATACACGAGCATATTTTACATCTGCAACAATAATTATTGCTGTACCAACAGGTATTAAAATTTTTAGTTGATTAGCTACTTTCCATGGAACTCAAATCAATTATTCCCCATCTATTTTATGAAGATTAGGATTTGTATTTTTATTTACTGTAGGGGGATTAACAGGTGTAATTTTATCTAATTCTTCTATTGATATTACTTTACATGATACTTACTATGTAGTTGCTCATTTCCACTATGTTTTATCAATAGGAGCTGTATTTGCTATTTTAGGTGGATTTATTCACTGATATCCATTATTTACTGGATTATCTTTAAATCCTTATATATTAAAAATTCAATTTTTTATTATATTTATCGGAGTAAATTTAACTTTCTTCCCACAACATTTTTTAGGATTAGCAGGTATACCTCGTCGATATTCTGATTATCCTGATTCTTATATTTCATGAAATATTATTTCATCATTAGGATCATATATTTCATTATTAGCAATTATATTTATATTAATTATTATTTGAGAATCTATAATTAATCAACGAATTTCTTTATTTACTTTAAATTTATCTTCTTCAATTGAATGATATCAAAATTTACCACCAGCTGAACATTCATATAATGAATTGCCTATTTTAAGTAACTTC
>GDLJ5
ATATATTTTAATTTTACCGGGATTTGGTATAATTTCTCACATTATTTCTCAAGAAAGAGGTAAAAAGGAAACATTTGGATGTTTAGGTATAATTTATGCTATATTAGCAATTGGTTTATTAGGATTTATTGTTTGAGCTCATCATATATTTACTGTAGGAATAGATATTGATACACGAGCATATTTTACATCTGCAACAATAATTATTGCTGTACCAACAGGTATTAAAATTTTTAGTTGATTAGCTACTTTCCATGGAACTCAAATCAATTATTCCCCATCTATTTTATGAAGATTAGGATTTGTATTTTTATTTACTGTAGGGGGATTAACAGGTGTAATTTTATCTAATTCTTCTATTGATATTACTTTACATGATACTTACTATGTAGTTGCTCATTTCCACTATGTTTTATCAATAGGAGCTGTATTTGCTATTTTAGGTGGATTTATTCACTGATATCCATTATTTACTGGATTATCTTTAAATCCTTATATATTAAAAATTCAATTTTTTATTATATTTATCGGAGTAAATTTAACTTTCTTCCCACAACATTTTTTAGGATTAGCAGGTATACCTCGTCGATATTCTGATTATCCTGATTCTTATATTTCATGAAATATTATTTCATCATTAGGATCATATATTTCATTATTAGCAATTATATTTATATTAATTATTATTTGAGAATCTATAATTAATCAACGAATTTCTTTATTTACTTTAAATTTATCTTCTTCAATTGAATGATATCAAAATTTACCACCAGCTGAACATTCATATAATGAATTGCCTATTTTAAGTAACTTC
>GDLJ6
ATATATTTTAATTTTACCGGGATTTGGTATAATTTCTCACATTATTTCTCAAGAAAGAGGTAAAAAGGAAACATTTGGATGTTTAGGTATAATTTATGCTATATTAGCAATTGGTTTATTAGGATTTATTGTTTGAGCTCATCATATATTTACTGTAGGAATAGATATTGATACACGAGCATATTTTACATCTGCAACAATAATTATTGCTGTACCAACAGGTATTAAAATTTTTAGTTGATTAGCTACTTTCCATGGAACTCAAATCAATTATTCCCCATCTATTTTATGAAGATTAGGATTTGTATTTTTATTTACTGTAGGGGGATTAACAGGTGTAATTTTATCTAATTCTTCTATTGATATTACTTTACATGATACTTACTATGTAGTTGCTCATTTCCACTATGTTTTATCAATAGGAGCTGTATTTGCTATTTTAGGTGGATTTATTCACTGATATCCATTATTTACTGGATTATCTTTAAATCCTTATATATTAAAAATTCAATTTTTTATTATATTTATCGGAGTAAATTTAACTTTCTTCCCACAACATTTTTTAGGATTAGCAGGTATACCTCGTCGATATTCTGATTATCCTGATTCTTATATTTCATGAAATATTATTTCATCATTAGGATCATATATTTCATTATTAGCAATTATATTTATATTAATTATTATTTGAGAATCTATAATTAATCAACGAATTTCTTTATTTACTTTAAATTTATCTTCTTCAATTGAATGATATCAAAATTTACCACCAGCTGAACATTCATATAATGAATTGCCTATTTTAAGTAACTTC
>GDSX1
ATATATTTTAATTTTACCAGGATTTGGTATAATTTCTCATATTATTTCCCAAGAAAGAGGTAAAAAGGAAACATTCGGGTGTTTAGGTATAATTTACGCTATACTAGCAATTGGTTTATTAGGATTTATTGTTTGAGCTCATCATATATTTACTGTAGGAATAGATATTGATACACGAGCATATTTTACATCAGCAACAATAATTATTGCTGTACCAACAGGTATTAAAATTTTTAGTTGATTAGCTACTTTCCATGGAACTCAAATTAATTATTCCCCATCTATTTTATGAAGATTAGGATTTGTATTTTTATTTACTGTAGGAGGATTAACAGGTGTAATTTTATCTAATTCTTCTATTGATATTACTTTACATGATACTTACTATGTAGTTGCTCATTTCCATTATGTTTTATCAATAGGAGCTGTATTTGCTATTTTAGGGGGATTTATTCATTGATACCCATTATTTACTGGGTTATCTTTAAATCCTTATTTATTAAAAATTCAATTTTTTATTATATTTATCGGAGTAAATTTAACTTTCTTCCCACAACATTTTTTAGGGTTAGCAGGTATACCTCGTCGATATTCTGATTATCCTGATTCTTATATTTCATGAAATATTATTTCATCATTAGGATCATATATTTCATTATTAGCAATCATATTTATATTAATTATTATTTGAGAATCTATAATTAATCAACGAATTTCTTTATTTACTTTAAATTTATCTTCTTCAATTGAATGATATCAAAATTTACCACCAGCTGAACATTCATATAATGAATTGCCTATTTTAAGTAACTTC
>GDSX2
ATATATTTTAATTTTACCAGGATTTGGTATAATTTCTCATATTATTTCCCAAGAAAGAGGTAAAAAGGAAACATTCGGGTGTTTAGGTATAATTTACGCTATACTAGCAATTGGTTTATTAGGATTTATTGTTTGAGCTCATCATATATTTACTGTAGGAATAGATATTGATACACGAGCATATTTTACATCAGCAACAATAATTATTGCTGTACCAACAGGTATTAAAATTTTTAGTTGATTAGCTACTTTCCATGGAACTCAAATTAATTATTCCCCATCTATTTTATGAAGATTAGGATTTGTATTTTTATTTACTGTAGGAGGATTAACAGGTGTAATTTTATCTAATTCTTCTATTGATATTACTTTACATGATACTTACTATGTAGTTGCTCATTTCCATTATGTTTTATCAATAGGAGCTGTATTTGCTATTTTAGGGGGATTTATTCATTGATACCCATTATTTACTGGGTTATCTTTAAATCCTTATTTATTAAAAATTCAATTTTTTATTATATTTATCGGAGTAAATTTAACTTTCTTCCCACAACATTTTTTAGGGTTAGCAGGTATACCTCGTCGATATTCTGATTATCCTGATTCTTATATTTCATGAAATATTATTTCATCATTAGGATCATATATTTCATTATTAGCAATCATATTTATATTAATTATTATTTGAGAATCTATAATTAATCAACGAATTTCTTTATTTACTTTAAATTTATCTTCTTCAATTGAATGATATCAAAATTTACCACCAGCTGAACATTCATATAATGAATTGCCTATTTTAAGTAACTTC
>GDSX3
ATATATTTTAATTTTACCAGGATTTGGTATAATTTCTCATATTATTTCCCAAGAAAGAGGTAAAAAGGAAACATTCGGGTGTTTAGGTATAATTTACGCTATACTAGCAATTGGTTTATTAGGATTTATTGTTTGAGCTCATCATATATTTACTGTAGGAATAGATATTGATACACGAGCATATTTTACATCAGCAACAATAATTATTGCTGTACCAACAGGTATTAAAATTTTTAGTTGATTAGCTACTTTCCATGGAACTCAAATTAATTATTCCCCATCTATTTTATGAAGATTAGGATTTGTATTTTTATTTACTGTAGGAGGATTAACAGGTGTAATTTTATCTAATTCTTCTATTGATATTACTTTACATGATACTTACTATGTAGTTGCTCATTTCCATTATGTTTTATCAATAGGAGCTGTATTTGCTATTTTAGGGGGATTTATTCATTGATACCCATTATTTACTGGGTTATCTTTAAATCCTTATTTATTAAAAATTCAATTTTTTATTATATTTATCGGAGTAAATTTAACTTTCTTCCCACAACATTTTTTAGGGTTAGCAGGTATACCTCGTCGATATTCTGATTATCCTGATTCTTATATTTCATGAAATATTATTTCATCATTAGGATCATATATTTCATTATTAGCAATCATATTTATATTAATTATTATTTGAGAATCTATAATTAATCAACGAATTTCTTTATTTACTTTAAATTTATCTTCTTCAATTGAATGATATCAAAATTTACCACCAGCTGAACATTCATATAATGAATTGCCTATTTTAAGTAACTTC
>GDSX4
ATATATTTTAATTTTACCAGGATTTGGTATAATTTCTCATATTATTTCCCAAGAAAGAGGTAAAAAGGAAACATTCGGGTGTTTAGGTATAATTTACGCTATACTAGCAATTGGTTTATTAGGATTTATTGTTTGAGCTCATCATATATTTACTGTAGGAATAGATATTGATACACGAGCATATTTTACATCAGCAACAATAATTATTGCTGTACCAACAGGTATTAAAATTTTTAGTTGATTAGCTACTTTCCATGGAACTCAAATTAATTATTCCCCATCTATTTTATGAAGATTAGGATTTGTATTTTTATTTACTGTAGGAGGATTAACAGGTGTAATTTTATCTAATTCTTCTATTGATATTACTTTACATGATACTTACTATGTAGTTGCTCATTTCCATTATGTTTTATCAATAGGAGCTGTATTTGCTATTTTAGGGGGATTTATTCATTGATACCCATTATTTACTGGGTTATCTTTAAATCCTTATTTATTAAAAATTCAATTTTTTATTATATTTATCGGAGTAAATTTAACTTTCTTCCCACAACATTTTTTAGGGTTAGCAGGTATACCTCGTCGATATTCTGATTATCCTGATTCTTATATTTCATGAAATATTATTTCATCATTAGGATCATATATTTCATTATTAGCAATCATATTTATATTAATTATTATTTGAGAATCTATAATTAATCAACGAATTTCTTTATTTACTTTAAATTTATCTTCTTCAATTGAATGATATCAAAATTTACCACCAGCTGAACATTCATATAATGAATTGCCTATTTTAAGTAACTTC
>GDSX5
ATATATTTTAATTTTACCAGGATTTGGTATAATTTCTCATATTATTTCCCAAGAAAGAGGTAAAAAGGAAACATTCGGGTGTTTAGGTATAATTTACGCTATACTAGCAATTGGTTTATTAGGATTTATTGTTTGAGCTCATCATATATTTACTGTAGGAATAGATATTGATACACGAGCATATTTTACATCAGCAACAATAATTATTGCTGTACCAACAGGTATTAAAATTTTTAGTTGATTAGCTACTTTCCATGGAACTCAAATTAATTATTCCCCATCTATTTTATGAAGATTAGGATTTGTATTTTTATTTACTGTAGGAGGATTAACAGGTGTAATTTTATCTAATTCTTCTATTGATATTACTTTACATGATACTTACTATGTAGTTGCTCATTTCCATTATGTTTTATCAATAGGAGCTGTATTTGCTATTTTAGGGGGATTTATTCATTGATACCCATTATTTACTGGGTTATCTTTAAATCCTTATTTATTAAAAATTCAATTTTTTATTATATTTATCGGAGTAAATTTAACTTTCTTCCCACAACATTTTTTAGGGTTAGCAGGTATACCTCGTCGATATTCTGATTATCCTGATTCTTATATTTCATGAAATATTATTTCATCATTAGGATCATATATTTCATTATTAGCAATCATATTTATATTAATTATTATTTGAGAATCTATAATTAATCAACGAATTTCTTTATTTACTTTAAATTTATCTTCTTCAATTGAATGATATCAAAATTTACCACCAGCTGAACATTCATATAATGAATTGCCTATTTTAAGTAACTTC
>GDSX6
ATATATTTTAATTTTACCAGGATTTGGTATAATTTCTCATATTATTTCCCAAGAAAGAGGTAAAAAGGAAACATTCGGGTGTTTAGGTATAATTTACGCTATACTAGCAATTGGTTTATTAGGATTTATTGTTTGAGCTCATCATATATTTACTGTAGGAATAGATATTGATACACGAGCATATTTTACATCAGCAACAATAATTATTGCTGTACCAACAGGTATTAAAATTTTTAGTTGATTAGCTACTTTCCATGGAACTCAAATTAATTATTCCCCATCTATTTTATGAAGATTAGGATTTGTATTTTTATTTACTGTAGGAGGATTAACAGGTGTAATTTTATCTAATTCTTCTATTGATATTACTTTACATGATACTTACTATGTAGTTGCTCATTTCCATTATGTTTTATCAATAGGAGCTGTATTTGCTATTTTAGGGGGATTTATTCATTGATACCCATTATTTACTGGGTTATCTTTAAATCCTTATTTATTAAAAATTCAATTTTTTATTATATTTATCGGAGTAAATTTAACTTTCTTCCCACAACATTTTTTAGGGTTAGCAGGTATACCTCGTCGATATTCTGATTATCCTGATTCTTATATTTCATGAAATATTATTTCATCATTAGGATCATATATTTCATTATTAGCAATCATATTTATATTAATTATTATTTGAGAATCTATAATTAATCAACGAATTTCTTTATTTACTTTAAATTTATCTTCTTCAATTGAATGATATCAAAATTTACCACCAGCTGAACATTCATATAATGAATTGCCTATTTTAAGTAACTTC
>GDXW1
ATATATTTTAATTTTACCGGGATTTGGTATAATTTCTCACATTATTTCTCAAGAAAGAGGTAAAAAGGAAACATTTGGATGTTTAGGTATAATTTATGCTATATTAGCAATTGGTTTATTAGGATTTATTGTTTGAGCTCATCATATATTTACTGTAGGAATAGATATTGATACACGAGCATATTTTACATCTGCAACAATAATTATTGCTGTACCAACAGGTATTAAAATTTTTAGTTGATTAGCTACTTTCCATGGAACTCAAATCAATTATTCCCCATCTATTTTATGAAGATTAGGATTTGTATTTTTATTTACTGTAGGGGGATTAACAGGTGTAATTTTATCTAATTCTTCTATTGATATTACTTTACATGATACTTACTATGTAGTTGCTCATTTCCACTATGTTTTATCAATAGGAGCTGTATTTGCTATTTTAGGTGGATTTATTCACTGATATCCATTATTTACTGGATTATCTTTAAATCCTTATATATTAAAAATTCAATTTTTTATTATATTTATCGGAGTAAATTTAACTTTCTTCCCACAACATTTTTTAGGATTAGCAGGTATACCTCGTCGATATTCTGATTATCCTGATTCTTATATTTCATGAAATATTATTTCATCATTAGGATCATATATTTCATTATTAGCAATTATATTTATATTAATTATTATTTGAGAATCTATAATTAATCAACGAATTTCTTTATTTACTTTAAATTTATCTTCTTCAATTGAATGATATCAAAATTTACCACCAGCTGAACATTCATATAATGAATTGCCTATTTTAAGTAACTTC
>GDXW2
ATATATTTTAATTTTACCGGGATTTGGTATAATTTCTCACATTATTTCTCAAGAAAGAGGTAAAAAGGAAACATTTGGATGTTTAGGTATAATTTATGCTATATTAGCAATTGGTTTATTAGGATTTATTGTTTGAGCTCATCATATATTTACTGTAGGAATAGATATTGATACACGAGCATATTTTACATCTGCAACAATAATTATTGCTGTACCAACAGGTATTAAAATTTTTAGTTGATTAGCTACTTTCCATGGAACTCAAATCAATTATTCCCCATCTATTTTATGAAGATTAGGATTTGTATTTTTATTTACTGTAGGGGGATTAACAGGTGTAATTTTATCTAATTCTTCTATTGATATTACTTTACATGATACTTACTATGTAGTTGCTCATTTCCACTATGTTTTATCAATAGGAGCTGTATTTGCTATTTTAGGTGGATTTATTCACTGATATCCATTATTTACTGGATTATCTTTAAATCCTTATATATTAAAAATTCAATTTTTTATTATATTTATCGGAGTAAATTTAACTTTCTTCCCACAACATTTTTTAGGATTAGCAGGTATACCTCGTCGATATTCTGATTATCCTGATTCTTATATTTCATGAAATATTATTTCATCATTAGGATCATATATTTCATTATTAGCAATTATATTTATATTAATTATTATTTGAGAATCTATAATTAATCAACGAATTTCTTTATTTACTTTAAATTTATCTTCTTCAATTGAATGATATCAAAATTTACCACCAGCTGAACATTCATATAATGAATTGCCTATTTTAAGTAACTTC
>GDXW3
ATATATTTTAATTTTACCGGGATTTGGTATAATTTCTCACATTATTTCTCAAGAAAGAGGTAAAAAGGAAACATTTGGATGTTTAGGTATAATTTATGCTATATTAGCAATTGGTTTATTAGGATTTATTGTTTGAGCTCATCATATATTTACTGTAGGAATAGATATTGATACACGAGCATATTTTACATCTGCAACAATAATTATTGCTGTACCAACAGGTATTAAAATTTTTAGTTGATTAGCTACTTTCCATGGAACTCAAATCAATTATTCCCCATCTATTTTATGAAGATTAGGATTTGTATTTTTATTTACTGTAGGGGGATTAACAGGTGTAATTTTATCTAATTCTTCTATTGATATTACTTTACATGATACTTACTATGTAGTTGCTCATTTCCACTATGTTTTATCAATAGGAGCTGTATTTGCTATTTTAGGTGGATTTATTCACTGATATCCATTATTTACTGGATTATCTTTAAATCCTTATATATTAAAAATTCAATTTTTTATTATATTTATCGGAGTAAATTTAACTTTCTTCCCACAACATTTTTTAGGATTAGCAGGTATACCTCGTCGATATTCTGATTATCCTGATTCTTATATTTCATGAAATATTATTTCATCATTAGGATCATATATTTCATTATTAGCAATTATATTTATATTAATTATTATTTGAGAATCTATAATTAATCAACGAATTTCTTTATTTACTTTAAATTTATCTTCTTCAATTGAATGATATCAAAATTTACCACCAGCTGAACATTCATATAATGAATTGCCTATTTTAAGTAACTTC
>GDXW4
ATATATTTTAATTTTACCGGGATTTGGTATAATTTCTCACATTATTTCTCAAGAAAGAGGTAAAAAGGAAACATTTGGATGTTTAGGTATAATTTATGCTATATTAGCAATTGGTTTATTAGGATTTATTGTTTGAGCTCATCATATATTTACTGTAGGAATAGATATTGATACACGAGCATATTTTACATCTGCAACAATAATTATTGCTGTACCAACAGGTATTAAAATTTTTAGTTGATTAGCTACTTTCCATGGAACTCAAATCAATTATTCCCCATCTATTTTATGAAGATTAGGATTTGTATTTTTATTTACTGTAGGGGGATTAACAGGTGTAATTTTATCTAATTCTTCTATTGATATTACTTTACATGATACTTACTATGTAGTTGCTCATTTCCACTATGTTTTATCAATAGGAGCTGTATTTGCTATTTTAGGTGGATTTATTCACTGATATCCATTATTTACTGGATTATCTTTAAATCCTTATATATTAAAAATTCAATTTTTTATTATATTTATCGGAGTAAATTTAACTTTCTTCCCACAACATTTTTTAGGATTAGCAGGTATACCTCGTCGATATTCTGATTATCCTGATTCTTATATTTCATGAAATATTATTTCATCATTAGGATCATATATTTCATTATTAGCAATTATATTTATATTAATTATTATTTGAGAATCTATAATTAATCAACGAATTTCTTTATTTACTTTAAATTTATCTTCTTCAATTGAATGATATCAAAATTTACCACCAGCTGAACATTCATATAATGAATTGCCTATTTTAAGTAACTTC
>GDXW5
ATATATTTTATTTTTACCGGGATTTGGTATAATTTCTCACATTATTTCTCAAGAAAGAGGTAAAAAGGAAACATTTGGATGTTTAGGTATAATTTATGCTATATTAGCAATTGGTTTATTAGGATTTATTGTTTGAGCTCATCATATATTTACTGTAGGAATAGATATTGATACACGAGCATATTTTACATCTGCAACAATAATTATTGCTGTACCAACAGGTATTAAAATTTTTAGTTGATTAGCTACTTTCCATGGAACTCAAATCAATTATTCCCCATCTATTTTATGAAGATTAGGATTTGTATTTTTATTTACTGTAGGGGGATTAACAGGTGTAATTTTATCTAATTCTTCTATTGATATTACTTTACATGATACTTACTATGTAGTTGCTCATTTCCACTATGTTTTATCAATAGGAGCTGTATTTGCTATTTTAGGTGGATTTATTCACTGATATCCATTATTTACTGGATTATCTTTAAATCCTTATATATTAAAAATTCAATTTTTTATTATATTTATCGGAGTAAATTTAACTTTCTTCCCACAACATTTTTTAGGATTAGCAGGTATACCTCGTCGATATTCTGATTATCCTGATTCTTATATTTCATGAAATATTATTTCATCATTAGGATCATATATTTCATTATTAGCAATTATATTTATATTAATTATTATTTGAGAATCTATAATTAATCAACGAATTTCTTTATTTACTTTAAATTTATCTTCTTCAATTGAATGATATCAAAATTTACCACCAGCTGAACATTCATATAATGAATTGCCTATTTTAAGTAACTTC
>GDXW6
ATATATTTTATTTTTACCGGGATTTGGTATAATTTCTCACATTATTTCTCAAGAAAGAGGTAAAAAGGAAACATTTGGATGTTTAGGTATAATTTATGCTATATTAGCAATTGGTTTATTAGGATTTATTGTTTGAGCTCATCATATATTTACTGTAGGAATAGATATTGATACACGAGCATATTTTACATCTGCAACAATAATTATTGCTGTACCAACAGGTATTAAAATTTTTAGTTGATTAGCTACTTTCCATGGAACTCAAATCAATTATTCCCCATCTATTTTATGAAGATTAGGATTTGTATTTTTATTTACTGTAGGGGGATTAACAGGTGTAATTTTATCTAATTCTTCTATTGATATTACTTTACATGATACTTACTATGTAGTTGCTCATTTCCACTATGTTTTATCAATAGGAGCTGTATTTGCTATTTTAGGTGGATTTATTCACTGATATCCATTATTTACTGGATTATCTTTAAATCCTTATATATTAAAAATTCAATTTTTTATTATATTTATCGGAGTAAATTTAACTTTCTTCCCACAACATTTTTTAGGATTAGCAGGTATACCTCGTCGATATTCTGATTATCCTGATTCTTATATTTCATGAAATATTATTTCATCATTAGGATCATATATTTCATTATTAGCAATTATATTTATATTAATTATTATTTGAGAATCTATAATTAATCAACGAATTTCTTTATTTACTTTAAATTTATCTTCTTCAATTGAATGATATCAAAATTTACCACCAGCTGAACATTCATATAATGAATTGCCTATTTTAAGTAACTTC
>GDLZ1
ATATATTTTAATTTTACCAGGATTTGGTATAATTTCTCATATTATTTCCCAAGAAAGAGGTAAAAAGGAAACATTCGGGTGTTTAGGTATAATTTACGCTATACTAGCAATTGGTTTATTAGGATTTATTGTTTGAGCTCATCATATATTTACTGTAGGAATAGATATTGATACACGAGCATATTTTACATCAGCAACAATAATTATTGCTGTACCAACAGGTATTAAAATTTTTAGTTGATTAGCTACTTTCCATGGAACTCAAATTAATTATTCCCCATCTATTTTATGAAGATTAGGATTTGTATTTTTATTTACTGTAGGAGGATTAACAGGTGTAATTTTATCTAATTCTTCTATTGATATTACTTTACATGATACTTACTATGTAGTTGCTCATTTCCATTATGTTTTATCAATAGGAGCTGTATTTGCTATTTTAGGGGGATTTATTCATTGATACCCATTATTTACTGGGTTATCTTTAAATCCTTATTTATTAAAAATTCAATTTTTTATTATATTTATCGGAGTAAATTTAACTTTCTTCCCACAACATTTTTTAGGGTTAGCAGGTATACCTCGTCGATATTCTGATTATCCTGATTCTTATATTTCATGAAATATTATTTCATCATTAGGATCATATATTTCATTATTAGCAATCATATTTATATTAATTATTATTTGAGAATCTATAATTAATCAACGAATTTCTTTATTTACTTTAAATTTATCTTCTTCAATTGAATGATATCAAAATTTACCACCAGCTGAACATTCATATAATGAATTGCCTATTTTAAGTAACTTC
>GDLZ2
ATATATTTTAATTTTACCAGGATTTGGTATAATTTCTCATATTATTTCCCAAGAAAGAGGTAAAAAGGAAACATTCGGGTGTTTAGGTATAATTTACGCTATACTAGCAATTGGTTTATTAGGATTTATTGTTTGAGCTCATCATATATTTACTGTAGGAATAGATATTGATACACGAGCATATTTTACATCAGCAACAATAATTATTGCTGTACCAACAGGTATTAAAATTTTTAGTTGATTAGCTACTTTCCATGGAACTCAAATTAATTATTCCCCATCTATTTTATGAAGATTAGGATTTGTATTTTTATTTACTGTAGGAGGATTAACAGGTGTAATTTTATCTAATTCTTCTATTGATATTACTTTACATGATACTTACTATGTAGTTGCTCATTTCCATTATGTTTTATCAATAGGAGCTGTATTTGCTATTTTAGGGGGATTTATTCATTGATACCCATTATTTACTGGGTTATCTTTAAATCCTTATTTATTAAAAATTCAATTTTTTATTATATTTATCGGAGTAAATTTAACTTTCTTCCCACAACATTTTTTAGGGTTAGCAGGTATACCTCGTCGATATTCTGATTATCCTGATTCTTATATTTCATGAAATATTATTTCATCATTAGGATCATATATTTCATTATTAGCAATCATATTTATATTAATTATTATTTGAGAATCTATAATTAATCAACGAATTTCTTTATTTACTTTAAATTTATCTTCTTCAATTGAATGATATCAAAATTTACCACCAGCTGAACATTCATATAATGAATTGCCTATTTTAAGTAACTTC
>GDLZ3
ATATATTTTAATTTTACCAGGATTTGGTATAATTTCTCATATTATTTCCCAAGAAAGAGGTAAAAAGGAAACATTCGGGTGTTTAGGTATAATTTACGCTATACTAGCAATTGGTTTATTAGGATTTATTGTTTGAGCTCATCATATATTTACTGTAGGAATAGATATTGATACACGAGCATATTTTACATCAGCAACAATAATTATTGCTGTACCAACAGGTATTAAAATTTTTAGTTGATTAGCTACTTTCCATGGAACTCAAATTAATTATTCCCCATCTATTTTATGAAGATTAGGATTTGTATTTTTATTTACTGTAGGAGGATTAACAGGTGTAATTTTATCTAATTCTTCTATTGATATTACTTTACATGATACTTACTATGTAGTTGCTCATTTCCATTATGTTTTATCAATAGGAGCTGTATTTGCTATTTTAGGGGGATTTATTCATTGATACCCATTATTTACTGGGTTATCTTTAAATCCTTATTTATTAAAAATTCAATTTTTTATTATATTTATCGGAGTAAATTTAACTTTCTTCCCACAACATTTTTTAGGGTTAGCAGGTATACCTCGTCGATATTCTGATTATCCTGATTCTTATATTTCATGAAATATTATTTCATCATTAGGATCATATATTTCATTATTAGCAATCATATTTATATTAATTATTATTTGAGAATCTATAATTAATCAACGAATTTCTTTATTTACTTTAAATTTATCTTCTTCAATTGAATGATATCAAAATTTACCACCAGCTGAACATTCATATAATGAATTGCCTATTTTAAGTAACTTC
>GDLZ4
ATATATTTTAATTTTACCAGGATTTGGTATAATTTCTCATATTATTTCCCAAGAAAGAGGTAAAAAGGAAACATTCGGGTGTTTAGGTATAATTTACGCTATACTAGCAATTGGTTTATTAGGATTTATTGTTTGAGCTCATCATATATTTACTGTAGGAATAGATATTGATACACGAGCATATTTTACATCAGCAACAATAATTATTGCTGTACCAACAGGTATTAAAATTTTTAGTTGATTAGCTACTTTCCATGGAACTCAAATTAATTATTCCCCATCTATTTTATGAAGATTAGGATTTGTATTTTTATTTACTGTAGGAGGATTAACAGGTGTAATTTTATCTAATTCTTCTATTGATATTACTTTACATGATACTTACTATGTAGTTGCTCATTTCCATTATGTTTTATCAATAGGAGCTGTATTTGCTATTTTAGGGGGATTTATTCATTGATACCCATTATTTACTGGGTTATCTTTAAATCCTTATTTATTAAAAATTCAATTTTTTATTATATTTATCGGAGTAAATTTAACTTTCTTCCCACAACATTTTTTAGGGTTAGCAGGTATACCTCGTCGATATTCTGATTATCCTGATTCTTATATTTCATGAAATATTATTTCATCATTAGGATCATATATTTCATTATTAGCAATCATATTTATATTAATTATTATTTGAGAATCTATAATTAATCAACGAATTTCTTTATTTACTTTAAATTTATCTTCTTCAATTGAATGATATCAAAATTTACCACCAGCTGAACATTCATATAATGAATTGCCTATTTTAAGTAACTTC
>GDLZ5
ATATATTTTAATTTTACCAGGATTTGGTATAATTTCTCATATTATTTCCCAAGAAAGAGGTAAAAAGGAAACATTCGGGTGTTTAGGTATAATTTACGCTATACTAGCAATTGGTTTATTAGGATTTATTGTTTGAGCTCATCATATATTTACTGTAGGAATAGATATTGATACACGAGCATATTTTACATCAGCAACAATAATTATTGCTGTACCAACAGGTATTAAAATTTTTAGTTGATTAGCTACTTTCCATGGAACTCAAATTAATTATTCCCCATCTATTTTATGAAGATTAGGATTTGTATTTTTATTTACTGTAGGAGGATTAACAGGTGTAATTTTATCTAATTCTTCTATTGATATTACTTTACATGATACTTACTATGTAGTTGCTCATTTCCATTATGTTTTATCAATAGGAGCTGTATTTGCTATTTTAGGGGGATTTATTCATTGATACCCATTATTTACTGGGTTATCTTTAAATCCTTATTTATTAAAAATTCAATTTTTTATTATATTTATCGGAGTAAATTTAACTTTCTTCCCACAACATTTTTTAGGGTTAGCAGGTATACCTCGTCGATATTCTGATTATCCTGATTCTTATATTTCATGAAATATTATTTCATCATTAGGATCATATATTTCATTATTAGCAATCATATTTATATTAATTATTATTTGAGAATCTATAATTAATCAACGAATTTCTTTATTTACTTTAAATTTATCTTCTTCAATTGAATGATATCAAAATTTACCACCAGCTGAACATTCATATAATGAATTGCCTATTTTAAGTAACTTC
>GDLZ6
ATATATTTTAATTTTACCAGGATTTGGTATAATTTCTCATATTATTTCCCAAGAAAGAGGTAAAAAGGAAACATTCGGGTGTTTAGGTATAATTTACGCTATACTAGCAATTGGTTTATTAGGATTTATTGTTTGAGCTCATCATATATTTACTGTAGGAATAGATATTGATACACGAGCATATTTTACATCAGCAACAATAATTATTGCTGTACCAACAGGTATTAAAATTTTTAGTTGATTAGCTACTTTCCATGGAACTCAAATTAATTATTCCCCATCTATTTTATGAAGATTAGGATTTGTATTTTTATTTACTGTAGGAGGATTAACAGGTGTAATTTTATCTAATTCTTCTATTGATATTACTTTACATGATACTTACTATGTAGTTGCTCATTTCCATTATGTTTTATCAATAGGAGCTGTATTTGCTATTTTAGGGGGATTTATTCATTGATACCCATTATTTACTGGGTTATCTTTAAATCCTTATTTATTAAAAATTCAATTTTTTATTATATTTATCGGAGTAAATTTAACTTTCTTCCCACAACATTTTTTAGGGTTAGCAGGTATACCTCGTCGATATTCTGATTATCCTGATTCTTATATTTCATGAAATATTATTTCATCATTAGGATCATATATTTCATTATTAGCAATCATATTTATATTAATTATTATTTGAGAATCTATAATTAATCAACGAATTTCTTTATTTACTTTAAATTTATCTTCTTCAATTGAATGATATCAAAATTTACCACCAGCTGAACATTCATATAATGAATTGCCTATTTTAAGTAACTTC
>GDPT1
ATATATTTTAATTTTACCGGGATTTGGTATAATTTCTCACATTATTTCTCAAGAAAGAGGTAAAAAGGAAACATTTGGATGTTTAGGTATAATTTATGCTATATTAGCAATTGGTTTATTAGGATTTATTGTTTGAGCTCATCATATATTTACTGTAGGAATAGATATTGATACACGAGCATATTTTACATCTGCAACAATAATTATTGCTGTACCAACAGGTATTAAAATTTTTAGTTGATTAGCTACTTTCCATGGAACTCAAATCAATTATTCCCCATCTATTTTATGAAGATTAGGATTTGTATTTTTATTTACTGTAGGGGGATTAACAGGTGTAATTTTATCTAATTCTTCTATTGATATTACTTTACATGATACTTACTATGTAGTTGCTCATTTCCACTATGTTTTATCAATAGGAGCTGTATTTGCTATTTTAGGTGGATTTATTCACTGATATCCATTATTTACTGGATTATCTTTAAATCCTTATATATTAAAAATTCAATTTTTTATTATATTTATCGGAGTAAATTTAACTTTCTTCCCACAACATTTTTTAGGATTAGCAGGTATACCTCGTCGATATTCTGATTATCCTGATTCTTATATTTCATGAAATATTATTTCATCATTAGGATCATATATTTCATTATTAGCAATTATATTTATATTAATTATTATTTGAGAATCTATAATTAATCAACGAATTTCTTTATTTACTTTAAATTTATCTTCTTCAATTGAATGATATCAAAATTTACCACCAGCTGAACATTCATATAATGAATTGCCTATTTTAAGTAACTTC
>GDPT2
ATATATTTTAATTTTACCGGGATTTGGTATAATTTCTCACATTATTTCTCAAGAAAGAGGTAAAAAGGAAACATTTGGATGTTTAGGTATAATTTATGCTATATTAGCAATTGGTTTATTAGGATTTATTGTTTGAGCTCATCATATATTTACTGTAGGAATAGATATTGATACACGAGCATATTTTACATCTGCAACAATAATTATTGCTGTACCAACAGGTATTAAAATTTTTAGTTGATTAGCTACTTTCCATGGAACTCAAATCAATTATTCCCCATCTATTTTATGAAGATTAGGATTTGTATTTTTATTTACTGTAGGGGGATTAACAGGTGTAATTTTATCTAATTCTTCTATTGATATTACTTTACATGATACTTACTATGTAGTTGCTCATTTCCACTATGTTTTATCAATAGGAGCTGTATTTGCTATTTTAGGTGGATTTATTCACTGATATCCATTATTTACTGGATTATCTTTAAATCCTTATATATTAAAAATTCAATTTTTTATTATATTTATCGGAGTAAATTTAACTTTCTTCCCACAACATTTTTTAGGATTAGCAGGTATACCTCGTCGATATTCTGATTATCCTGATTCTTATATTTCATGAAATATTATTTCATCATTAGGATCATATATTTCATTATTAGCAATTATATTTATATTAATTATTATTTGAGAATCTATAATTAATCAACGAATTTCTTTATTTACTTTAAATTTATCTTCTTCAATTGAATGATATCAAAATTTACCACCAGCTGAACATTCATATAATGAATTGCCTATTTTAAGTAACTTC
>GDPT3
ATATATTTTAATTTTACCGGGATTTGGTATAATTTCTCACATTATTTCTCAAGAAAGAGGTAAAAAGGAAACATTTGGATGTTTAGGTATAATTTATGCTATATTAGCAATTGGTTTATTAGGATTTATTGTTTGAGCTCATCATATATTTACTGTAGGAATAGATATTGATACACGAGCATATTTTACATCTGCAACAATAATTATTGCTGTACCAACAGGTATTAAAATTTTTAGTTGATTAGCTACTTTCCATGGAACTCAAATCAATTATTCCCCATCTATTTTATGAAGATTAGGATTTGTATTTTTATTTACTGTAGGGGGATTAACAGGTGTAATTTTATCTAATTCTTCTATTGATATTACTTTACATGATACTTACTATGTAGTTGCTCATTTCCACTATGTTTTATCAATAGGAGCTGTATTTGCTATTTTAGGTGGATTTATTCACTGATATCCATTATTTACTGGATTATCTTTAAATCCTTATATATTAAAAATTCAATTTTTTATTATATTTATCGGAGTAAATTTAACTTTCTTCCCACAACATTTTTTAGGATTAGCAGGTATACCTCGTCGATATTCTGATTATCCTGATTCTTATATTTCATGAAATATTATTTCATCATTAGGATCATATATTTCATTATTAGCAATTATATTTATATTAATTATTATTTGAGAATCTATAATTAATCAACGAATTTCTTTATTTACTTTAAATTTATCTTCTTCAATTGAATGATATCAAAATTTACCACCAGCTGAACATTCATATAATGAATTGCCTATTTTAAGTAACTTC
>GDPT4
ATATATTTTAATTTTACCGGGATTTGGTATAATTTCTCACATTATTTCTCAAGAAAGAGGTAAAAAGGAAACATTTGGATGTTTAGGTATAATTTATGCTATATTAGCAATTGGTTTATTAGGATTTATTGTTTGAGCTCATCATATATTTACTGTAGGAATAGATATTGATACACGAGCATATTTTACATCTGCAACAATAATTATTGCTGTACCAACAGGTATTAAAATTTTTAGTTGATTAGCTACTTTCCATGGAACTCAAATCAATTATTCCCCATCTATTTTATGAAGATTAGGATTTGTATTTTTATTTACTGTAGGGGGATTAACAGGTGTAATTTTATCTAATTCTTCTATTGATATTACTTTACATGATACTTACTATGTAGTTGCTCATTTCCACTATGTTTTATCAATAGGAGCTGTATTTGCTATTTTAGGTGGATTTATTCACTGATATCCATTATTTACTGGATTATCTTTAAATCCTTATATATTAAAAATTCAATTTTTTATTATATTTATCGGAGTAAATTTAACTTTCTTCCCACAACATTTTTTAGGATTAGCAGGTATACCTCGTCGATATTCTGATTATCCTGATTCTTATATTTCATGAAATATTATTTCATCATTAGGATCATATATTTCATTATTAGCAATTATATTTATATTAATTATTATTTGAGAATCTATAATTAATCAACGAATTTCTTTATTTACTTTAAATTTATCTTCTTCAATTGAATGATATCAAAATTTACCACCAGCTGAACATTCATATAATGAATTGCCTATTTTAAGTAACTTC
>GDPT5
ATATATTTTAATTTTACCAGGATTTGGTATAATTTCTCATATTATTTCCCAAGAAAGAGGTAAAAAGGAAACATTCGGGTGTTTAGGTATAATTTACGCTATACTAGCAATTGGTTTATTAGGATTTATTGTTTGAGCTCATCATATATTTACTGTAGGAATAGATATTGATACACGAGCATATTTTACATCAGCAACAATAATTATTGCTGTACCAACAGGTATTAAAATTTTTAGTTGATTAGCTACTTTCCATGGAACTCAAATTAATTATTCCCCATCTATTTTATGAAGATTAGGATTTGTATTTTTATTTACTGTAGGAGGATTAACAGGTGTAATTTTATCTAATTCTTCTATTGATATTACTTTACATGATACTTACTATGTAGTTGCTCATTTCCATTATGTTTTATCAATAGGAGCTGTATTTGCTATTTTAGGGGGATTTATTCATTGATACCCATTATTTACTGGGTTATCTTTAAATCCTTATTTATTAAAAATTCAATTTTTTATTATATTTATCGGAGTAAATTTAACTTTCTTCCCACAACATTTTTTAGGGTTAGCAGGTATACCTCGTCGATATTCTGATTATCCTGATTCTTATATTTCATGAAATATTATTTCATCATTAGGATCATATATTTCATTATTAGCAATCATATTTATATTAATTATTATTTGAGAATCTATAATTAATCAACGAATTTCTTTATTTACTTTAAATTTATCTTCTTCAATTGAATGATATCAAAATTTACCACCAGCTGAACATTCATATAATGAATTGCCTATTTTAAGTAACTTC
>GDSZ1
ATATATTTTAATTTTACCGGGATTTGGTATAATTTCTCACATTATTTCTCAAGAAAGAGGTAAAAAGGAAACATTTGGATGTTTAGGTATAATTTATGCTATATTAGCAATTGGTTTATTAGGATTTATTGTTTGAGCTCATCATATATTTACTGTAGGAATAGATATTGATACACGAGCATATTTTACATCTGCAACAATAATTATTGCTGTACCAACAGGTATTAAAATTTTTAGTTGATTAGCTACTTTCCATGGAACTCAAATCAATTATTCCCCATCTATTTTATGAAGATTAGGATTTGTATTTTTATTTACTGTAGGGGGATTAACAGGTGTAATTTTATCTAATTCTTCTATTGATATTACTTTACATGATACTTACTATGTAGTTGCTCATTTCCACTATGTTTTATCAATAGGAGCTGTATTTGCTATTTTAGGTGGATTTATTCACTGATATCCATTATTTACTGGATTATCTTTAAATCCTTATATATTAAAAATTCAATTTTTTATTATATTTATCGGAGTAAATTTAACTTTCTTCCCACAACATTTTTTAGGATTAGCAGGTATACCTCGTCGATATTCTGATTATCCTGATTCTTATATTTCATGAAATATTATTTCATCATTAGGATCATATATTTCATTATTAGCAATTATATTTATATTAATTATTATTTGAGAATCTATAATTAATCAACGAATTTCTTTATTTACTTTAAATTTATCTTCTTCAATTGAATGATATCAAAATTTACCACCAGCTGAACATTCATATAATGAATTGCCTATTTTAAGTAACTTC
>GDSZ2
ATATATTTTAATTTTACCGGGATTTGGTATAATTTCTCACATTATTTCTCAAGAAAGAGGTAAAAAGGAAACATTTGGATGTTTAGGTATAATTTATGCTATATTAGCAATTGGTTTATTAGGATTTATTGTTTGAGCTCATCATATATTTACTGTAGGAATAGATATTGATACACGAGCATATTTTACATCTGCAACAATAATTATTGCTGTACCAACAGGTATTAAAATTTTTAGTTGATTAGCTACTTTCCATGGAACTCAAATCAATTATTCCCCATCTATTTTATGAAGATTAGGATTTGTATTTTTATTTACTGTAGGGGGATTAACAGGTGTAATTTTATCTAATTCTTCTATTGATATTACTTTACATGATACTTACTATGTAGTTGCTCATTTCCACTATGTTTTATCAATAGGAGCTGTATTTGCTATTTTAGGTGGATTTATTCACTGATATCCATTATTTACTGGATTATCTTTAAATCCTTATATATTAAAAATTCAATTTTTTATTATATTTATCGGAGTAAATTTAACTTTCTTCCCACAACATTTTTTAGGATTAGCAGGTATACCTCGTCGATATTCTGATTATCCTGATTCTTATATTTCATGAAATATTATTTCATCATTAGGATCATATATTTCATTATTAGCAATTATATTTATATTAATTATTATTTGAGAATCTATAATTAATCAACGAATTTCTTTATTTACTTTAAATTTATCTTCTTCAATTGAATGATATCAAAATTTACCACCAGCTGAACATTCATATAATGAATTGCCTATTTTAAGTAACTTC
>GDSZ3
ATATATTTTAATTTTAACGGGATTTGGTATAATTTCTCACATTATTTCTCAAGAAAGAGGTAAAAAGGAAACATTTGGATGTTTAGGTATAATTTATGCTATATTAGCAATTGGTTTATTAGGATTTATTGTTTGAGCTCATCATATATTTACTGTAGGAATAGATATTGATACACGAGCATATTTTACATCTGCAACAATAATTATTGCTGTACCAACAGGTATTAAAATTTTTAGTTGATTAGCTACTTTCCATGGAACTCAAATCAATTATTCCCCATCTATTTTATGAAGATTAGGATTTGTATTTTTATTTACTGTAGGGGGATTAACAGGTGTAATTTTATCTAATTCTTCTATTGATATTACTTTACATGATACTTACTATGTAGTTGCTCATTTCCACTATGTTTTATCAATAGGAGCTGTATTTGCTATTTTAGGTGGATTTATTCACTGATATCCATTATTTACTGGATTATCTTTAAATCCTTATATATTAAAAATTCAATTTTTTATTATATTTATCGGAGTAAATTTAACTTTCTTCCCACAACATTTTTTAGGATTAGCAGGTATACCTCGTCGATATTCTGATTATCCTGATTCTTATATTTCATGAAATATTATTTCATCATTAGGATCATATATTTCATTATTAGCAATTATATTTATATTAATTATTATTTGAGAATCTATAATTAATCAACGAATTTCTTTATTTACTTTAAATTTATCTTCTTCAATTGAATGATATCAAAATTTACCACCAGCTGAACATTCATATAATGAATTGCCTATTTTAAGTAACTTC
>GDSZ4
ATATATTTTAATTTTACCAGGATTTGGTATAATTTCTCATATTATTTCCCAAGAAAGAGGTAAAAAGGAAACATTCGGGTGTTTAGGTATAATTTACGCTATACTAGCAATTGGTTTATTAGGATTTATTGTTTGAGCTCATCATATATTTACTGTAGGAATAGATATTGATACACGAGCATATTTTACATCAGCAACAATAATTATTGCTGTACCAACAGGTATTAAAATTTTTAGTTGATTAGCTACTTTCCATGGAACTCAAATTAATTATTCCCCATCTATTTTATGAAGATTAGGATTTGTATTTTTATTTACTGTAGGAGGATTAACAGGTGTAATTTTATCTAATTCTTCTATTGATATTACTTTACATGATACTTACTATGTAGTTGCTCATTTCCATTATGTTTTATCAATAGGAGCTGTATTTGCTATTTTAGGGGGATTTATTCATTGATACCCATTATTTACTGGGTTATCTTTAAATCCTTATTTATTAAAAATTCAATTTTTTATTATATTTATCGGAGTAAATTTAACTTTCTTCCCACAACATTTTTTAGGGTTAGCAGGTATACCTCGTCGATATTCTGATTATCCTGATTCTTATATTTCATGAAATATTATTTCATCATTAGGATCATATATTTCATTATTAGCAATCATATTTATATTAATTATTATTTGAGAATCTATAATTAATCAACGAATTTCTTTATTTACTTTAAATTTATCTTCTTCAATTGAATGATATCAAAATTTACCACCAGCTGAACATTCATATAATGAATTGCCTATTTTAAGTAACTTC
>GDSZ5
ATATATTTTAATTTTACCGGGATTTGGTATAATTTCTCACATTATTTCTCAAGAAAGAGGTAAAAAGGAAACATTTGGATGTTTAGGTATAATTTATGCTATATTAGCAATTGGTTTATTAGGATTTATTGTTTGAGCTCATCATATATTTACTGTAGGAATAGATATTGATACACGAGCATATTTTACATCTGCAACAATAATTATTGCTGTACCAACAGGTATTAAAATTTTTAGTTGATTAGCTACTTTCCATGGAACTCAAATCAATTATTCCCCATCTATTTTATGAAGATTAGGATTTGTATTTTTATTTACTGTAGGGGGATTAACAGGTGTAATTTTATCTAATTCTTCTATTGATATTACTTTACATGATACTTACTATGTAGTTGCTCATTTCCACTATGTTTTATCAATAGGAGCTGTATTTGCTATTTTAGGTGGATTTATTCACTGATATCCATTATTTACTGGATTATCTTTAAATCCTTATATATTAAAAATTCAATTTTTTATTATATTTATCGGAGTAAATTTAACTTTCTTCCCACAACATTTTTTAGGATTAGCAGGTATACCTCGTCGATATTCTGATTATCCTGATTCTTATATTTCATGAAATATTATTTCATCATTAGGATCATATATTTCATTATTAGCAATTATATTTATATTAATTATTATTTGAGAATCTATAATTAATCAACGAATTTCTTTATTTACTTTAAATTTATCTTCTTCAATTGAATGATATCAAAATTTACCACCAGCTGAACATTCATATAATGAATTGCCTATTTTAAGTAACTTC
>GDHZ1
ATATATTTTAATTTTACCGGGATTTGGTATAATTTCTCACATTATTTCTCAAGAAAGAGGTAAAAAGGAAACATTTGGATGTTTAGGTATAATTTATGCTATATTAGCAATTGGTTTATTAGGATTTATTGTTTGAGCTCATCATATATTTACTGTAGGAATAGATATTGATACACGAGCATATTTTACATCTGCAACAATAATTATTGCTGTACCAACAGGTATTAAAATTTTTAGTTGATTAGCTACTTTCCATGGAACTCAAATCAATTATTCCCCATCTATTTTATGAAGATTAGGATTTGTATTTTTATTTACTGTAGGGGGATTAACAGGTGTAATTTTATCTAATTCTTCTATTGATATTACTTTACATGATACTTACTATGTAGTTGCTCATTTCCACTATGTTTTATCAATAGGAGCTGTATTTGCTATTTTAGGTGGATTTATTCACTGATATCCATTATTTACTGGATTATCTTTAAATCCTTATATATTAAAAATTCAATTTTTTATTATATTTATCGGAGTAAATTTAACTTTCTTCCCACAACATTTTTTAGGATTAGCAGGTATACCTCGTCGATATTCTGATTATCCTGATTCTTATATTTCATGAAATATTATTTCATCATTAGGATCATATATTTCATTATTAGCAATTATATTTATATTAATTATTATTTGAGAATCTATAATTAATCAACGAATTTCTTTATTTACTTTAAATTTATCTTCTTCAATTGAATGATATCAAAATTTACCACCAGCTGAACATTCATATAATGAATTGCCTATTTTAAGTAACTTC
>GDHZ2
ATATATTTTAATTTTACCGGGATTTGGTATAATTTCTCACATTATTTCTCAAGAAAGAGGTAAAAAGGAAACATTTGGATGTTTAGGTATAATTTATGCTATATTAGCAATTGGTTTATTAGGATTTATTGTTTGAGCTCATCATATATTTACTGTAGGAATAGATATTGATACACGAGCATATTTTACATCTGCAACAATAATTATTGCTGTACCAACAGGTATTAAAATTTTTAGTTGATTAGCTACTTTCCATGGAACTCAAATCAATTATTCCCCATCTATTTTATGAAGATTAGGATTTGTATTTTTATTTACTGTAGGGGGATTAACAGGTGTAATTTTATCTAATTCTTCTATTGATATTACTTTACATGATACTTACTATGTAGTTGCTCATTTCCACTATGTTTTATCAATAGGAGCTGTATTTGCTATTTTAGGTGGATTTATTCACTGATATCCATTATTTACTGGATTATCTTTAAATCCTTATATATTAAAAATTCAATTTTTTATTATATTTATCGGAGTAAATTTAACTTTCTTCCCACAACATTTTTTAGGATTAGCAGGTATACCTCGTCGATATTCTGATTATCCTGATTCTTATATTTCATGAAATATTATTTCATCATTAGGATCATATATTTCATTATTAGCAATTATATTTATATTAATTATTATTTGAGAATCTATAATTAATCAACGAATTTCTTTATTTACTTTAAATTTATCTTCTTCAATTGAATGATATCAAAATTTACCACCAGCTGAACATTCATATAATGAATTGCCTATTTTAAGTAACTTC
>GDHZ3
ATATATTTTAATTTTACCGGGAATTGGTATAATTTCTCACATTATTTCTCAAGAAAGAGGTAAAAAGGAAACATTTGGATGTTTAGGTATAATTTATGCTATATTAGCAATTGGTTTATTAGGATTTATTGTTTGAGCTCATCATATATTTACTGTAGGAATAGATATTGATACACGAGCATATTTTACATCTGCAACAATAATTATTGCTGTACCAACAGGTATTAAAATTTTTAGTTGATTAGCTACTTTCCATGGAACTCAAATCAATTATTCCCCATCTATTTTATGAAGATTAGGATTTGTATTTTTATTTACTGTAGGGGGATTAACAGGTGTAATTTTATCTAATTCTTCTATTGATATTACTTTACATGATACTTACTATGTAGTTGCTCATTTCCACTATGTTTTATCAATAGGAGCTGTATTTGCTATTTTAGGTGGATTTATTCACTGATATCCATTATTTACTGGATTATCTTTAAATCCTTATATATTAAAAATTCAATTTTTTATTATATTTATCGGAGTAAATTTAACTTTCTTCCCACAACATTTTTTAGGATTAGCAGGTATACCTCGTCGATATTCTGATTATCCTGATTCTTATATTTCATGAAATATTATTTCATCATTAGGATCATATATTTCATTATTAGCAATTATATTTATATTAATTATTATTTGAGAATCTATAATTAATCAACGAATTTCTTTATTTACTTTAAATTTATCTTCTTCAATTGAATGATATCAAAATTTACCACCAGCTGAACATTCATATAATGAATTGCCTATTTTAAGTAACTTC
>GDHZ4
ATATATTTTAATTTTACCCGGATTTGGTATAATTTCTCACATTATTTCTCAAGAAAGAGGTAAAAAGGAAACATTTGGATGTTTAGGTATAATTTATGCTATATTAGCAATTGGTTTATTAGGATTTATTGTTTGAGCTCATCATATATTTACTGTAGGAATAGATATTGATACACGAGCATATTTTACATCTGCAACAATAATTATTGCTGTACCAACAGGTATTAAAATTTTTAGTTGATTAGCTACTTTCCATGGAACTCAAATCAATTATTCCCCATCTATTTTATGAAGATTAGGATTTGTATTTTTATTTACTGTAGGGGGATTAACAGGTGTAATTTTATCTAATTCTTCTATTGATATTACTTTACATGATACTTACTATGTAGTTGCTCATTTCCACTATGTTTTATCAATAGGAGCTGTATTTGCTATTTTAGGTGGATTTATTCACTGATATCCATTATTTACTGGATTATCTTTAAATCCTTATATATTAAAAATTCAATTTTTTATTATATTTATCGGAGTAAATTTAACTTTCTTCCCACAACATTTTTTAGGATTAGCAGGTATACCTCGTCGATATTCTGATTATCCTGATTCTTATATTTCATGAAATATTATTTCATCATTAGGATCATATATTTCATTATTAGCAATTATATTTATATTAATTATTATTTGAGAATCTATAATTAATCAACGAATTTCTTTATTTACTTTAAATTTATCTTCTTCAATTGAATGATATCAAAATTTACCACCAGCTGAACATTCATATAATGAATTGCCTTATTTAAGTAACTTC
>GDHZ5
ATATATTTTAATTTTACCGGGATTTGGTATAATTTCTCACATTATTTCTCAAGAAAGAGGTAAAAAGGAAACATTTGGATGTTTAGGTATAATTTATGCTATATTAGCAATTGGTTTATTAGGATTTATTGTTTGAGCTCATCATATATTTACTGTAGGAATAGATATTGATACACGAGCATATTTTACATCTGCAACAATAATTATTGCTGTACCAACAGGTATTAAAATTTTTAGTTGATTAGCTACTTTCCATGGAACTCAAATCAATTATTCCCCATCTATTTTATGAAGATTAGGATTTGTATTTTTATTTACTGTAGGGGGATTAACAGGTGTAATTTTATCTAATTCTTCTATTGATATTACTTTACATGATACTTACTATGTAGTTGCTCATTTCCACTATGTTTTATCAATAGGAGCTGTATTTGCTATTTTAGGTGGATTTATTCACTGATATCCATTATTTACTGGATTATCTTTAAATCCTTATATATTAAAAATTCAATTTTTTATTATATTTATCGGAGTAAATTTAACTTTCTTCCCACAACATTTTTTAGGATTAGCAGGTATACCTCGTCGATATTCTGATTATCCTGATTCTTATATTTCATGAAATATTATTTCATCATTAGGATCATATATTTCATTATTAGCAATTATATTTATATTAATTATTATTTGAGAATCTATAATTAATCAACGAATTTCTTTATTTACTTTAAATTTATCTTCTTCAATTGAATGATATCAAAATTTACCACCAGCTGAACATTCATATAATGAATTGCCTATTTTAAGTAACTTC
>GDHZ6
ATATATTTTAATTTTACCGGGATTTGGTATAATTTCTCACATTATTTCTCAAGAAAGAGGTAAAAAGGAAACATTTGGATGTTTAGGTATAATTTATGCTATATTAGCAATTGGTTTATTAGGATTTATTGTTTGAGCTCATCATATATTTACTGTAGGAATAGATATTGATACACGAGCATATTTTACATCTGCAACAATAATTATTGCTGTACCAACAGGTATTAAAATTTTTAGTTGATTAGCTACTTTCCATGGAACTCAAATCAATTATTCCCCATCTATTTTATGAAGATTAGGATTTGTATTTTTATTTACTGTAGGGGGATTAACAGGTGTAATTTTATCTAATTCTTCTATTGATATTACTTTACATGATACTTACTATGTAGTTGCTCATTTCCACTATGTTTTATCAATAGGAGCTGTATTTGCTATTTTAGGTGGATTTATTCACTGATATCCATTATTTACTGGATTATCTTTAAATCCTTATATATTAAAAATTCAATTTTTTATTATATTTATCGGAGTAAATTTAACTTTCTTCCCACAACATTTTTTAGGATTAGCAGGTATACCTCGTCGATATTCTGATTATCCTGATTCTTATATTTCATGAAATATTATTTCATCATTAGGATCATATATTTCATTATTAGCAATTATATTTATATTAATTATTATTTGAGAATCTATAATTAATCAACGAATTTCTTTATTTACTTTAAATTTATCTTCTTCAATTGAATGATATCAAAATTTACCACCAGCTGAACATTCATATAATGAATTGCCTATTTTAAGTAACTTC
>GDGZ5
ATATATTTTAATTTTACCGGGATTTGGTATAATTTCTCACATTATTTCTCAAGAAAGAGGTAAAAAGGAAACATTTGGATGTTTAGGTATAATTTATGCTATATTAGCAATTGGTTTATTAGGATTTATTGTTTGAGCTCATCATATATTTACTGTAGGAATAGATATTGATACACGAGCATATTTTACATCTGCAACAATAATTATTGCTGTACCAACAGGTATTAAAATTTTTAGTTGATTAGCTACTTTCCATGGAACTCAAATCAATTATTCCCCATCTATTTTATGAAGATTAGGATTTGTATTTTTATTTACTGTAGGGGGATTAACAGGTGTAATTTTATCTAATTCTTCTATTGATATTACTTTACATGATACTTACTATGTAGTTGCTCATTTCCACTATGTTTTATCAATAGGAGCTGTATTTGCTATTTTAGGTGGATTTATTCACTGATATCCATTATTTACTGGATTATCTTTAAATCCTTATATATTAAAAATTCAATTTTTTATTATATTTATCGGAGTAAATTTAACTTTCTTCCCACAACATTTTTTAGGATTAGCAGGTATACCTCGTCGATATTCTGATTATCCTGATTCTTATATTTCATGAAATATTATTTCATCATTAGGATCATATATTTCATTATTAGCAATTATATTTATATTAATTATTATTTGAGAATCTATAATTAATCAACGAATTTCTTTATTTACTTTAAATTTATCTTCTTCAATTGAATGATATCAAAATTTACCACCAGCTGAACATTCATATAATGAATTGCCTATTTTAAGTAACTTC
>GDGZ4
ATATATTTTAATTTTACCGGGATTTGGTATAATTTCTCACATTATTTCTCAAGAAAGAGGTAAAAAGGAAACATTTGGATGTTTAGGTATAATTTATGCTATATTAGCAATTGGTTTATTAGGATTTATTGTTTGAGCTCATCATATATTTACTGTAGGAATAGATATTGATACACGAGCATATTTTACATCTGCAACAATAATTATTGCTGTACCAACAGGTATTAAAATTTTTAGTTGATTAGCTACTTTCCATGGAACTCAAATCAATTATTCCCCATCTATTTTATGAAGATTAGGATTTGTATTTTTATTTACTGTAGGGGGATTAACAGGTGTAATTTTATCTAATTCTTCTATTGATATTACTTTACATGATACTTACTATGTAGTTGCTCATTTCCACTATGTTTTATCAATAGGAGCTGTATTTGCTATTTTAGGTGGATTTATTCACTGATATCCATTATTTACTGGATTATCTTTAAATCCTTATATATTAAAAATTCAATTTTTTATTATATTTATCGGAGTAAATTTAACTTTCTTCCCACAACATTTTTTAGGATTAGCAGGTATACCTCGTCGATATTCTGATTATCCTGATTCTTATATTTCATGAAATATTATTTCATCATTAGGATCATATATTTCATTATTAGCAATTATATTTATATTAATTATTATTTGAGAATCTATAATTAATCAACGAATTTCTTTATTTACTTTAAATTTATCTTCTTCAATTGAATGATATCAAAATTTACCACCAGCTGAACATTCATATAATGAATTGCCTATTTTAAGTAACTTC
>GDGZ3
ATATATTTTAATTTTACCAGGATTTGGTATAATTTCTCATATTATTTCCCAAGAAAGAGGTAAAAAGGAAACATTCGGGTGTTTAGGTATAATTTACGCTATACTAGCAATTGGTTTATTAGGATTTATTGTTTGAGCTCATCATATATTTACTGTAGGAATAGATATTGATACACGAGCATATTTTACATCAGCAACAATAATTATTGCTGTACCAACAGGTATTAAAATTTTTAGTTGATTAGCTACTTTCCATGGAACTCAAATTAATTATTCCCCATCTATTTTATGAAGATTAGGATTTGTATTTTTATTTACTGTAGGAGGATTAACAGGTGTAATTTTATCTAATTCTTCTATTGATATTACTTTACATGATACTTACTATGTAGTTGCTCATTTCCATTATGTTTTATCAATAGGAGCTGTATTTGCTATTTTAGGGGGATTTATTCATTGATACCCATTATTTACTGGGTTATCTTTAAATCCTTATTTATTAAAAATTCAATTTTTTATTATATTTATCGGAGTAAATTTAACTTTCTTCCCACAACATTTTTTAGGGTTAGCAGGTATACCTCGTCGATATTCTGATTATCCTGATTCTTATATTTCATGAAATATTATTTCATCATTAGGATCATATATTTCATTATTAGCAATCATATTTATATTAATTATTATTTGAGAATCTATAATTAATCAACGAATTTCTTTATTTACTTTAAATTTATCTTCTTCAATTGAATGATATCAAAATTTACCACCAGCTGAACATTCATATAATGAATTGCCTATTTTAAGTAACTTC
>GDGZ2
ATATATTTTAATTTTACCGGGATTTGGTATAATTTCTCACATTATTTCTCAAGAAAGAGGTAAAAAGGAAACATTTGGATGTTTAGGTATAATTTATGCTATATTAGCAATTGGTTTATTAGGATTTATTGTTTGAGCTCATCATATATTTACTGTAGGAATAGATATTGATACACGAGCATATTTTACATCTGCAACAATAATTATTGCTGTACCAACAGGTATTAAAATTTTTAGTTGATTAGCTACTTTCCATGGAACTCAAATCAATTATTCCCCATCTATTTTATGAAGATTAGGATTTGTATTTTTATTTACTGTAGGGGGATTAACAGGTGTAATTTTATCTAATTCTTCTATTGATATTACTTTACATGATACTTACTATGTAGTTGCTCATTTCCACTATGTTTTATCAATAGGAGCTGTATTTGCTATTTTAGGTGGATTTATTCACTGATATCCATTATTTACTGGATTATCTTTAAATCCTTATATATTAAAAATTCAATTTTTTATTATATTTATCGGAGTAAATTTAACTTTCTTCCCACAACATTTTTTAGGATTAGCAGGTATACCTCGTCGATATTCTGATTATCCTGATTCTTATATTTCATGAAATATTATTTCATCATTAGGATCATATATTTCATTATTAGCAATTATATTTATATTAATTATTATTTGAGAATCTATAATTAATCAACGAATTTCTTTATTTACTTTAAATTTATCTTCTTCAATTGAATGATATCAAAATTTACCACCAGCTGAACATTCATATAATGAATTGCCTATTTTAAGTAACTTC
>GDGZ1
ATATATTTTAATTTTACCGGGATTTGGTATAATTTCTCACATTATTTCTCAAGAAAGAGGTAAAAAGGAAACATTTGGATGTTTAGGTATAATTTATGCTATATTAGCAATTGGTTTATTAGGATTTATTGTTTGAGCTCATCATATATTTACTGTAGGAATAGATATTGATACACGAGCATATTTTACATCTGCAACAATAATTATTGCTGTACCAACAGGTATTAAAATTTTTAGTTGATTAGCTACTTTCCATGGAACTCAAATCAATTATTCCCCATCTATTTTATGAAGATTAGGATTTGTATTTTTATTTACTGTAGGGGGATTAACAGGTGTAATTTTATCTAATTCTTCTATTGATATTACTTTACATGATACTTACTATGTAGTTGCTCATTTCCACTATGTTTTATCAATAGGAGCTGTATTTGCTATTTTAGGTGGATTTATTCACTGATATCCATTATTTACTGGATTATCTTTAAATCCTTATATATTAAAAATTCAATTTTTTATTATATTTATCGGAGTAAATTTAACTTTCTTCCCACAACATTTTTTAGGATTAGCAGGTATACCTCGTCGATATTCTGATTATCCTGATTCTTATATTTCATGAAATATTATTTCATCATTAGGATCATATATTTCATTATTAGCAATTATATTTATATTAATTATTATTTGAGAATCTATAATTAATCAACGAATTTCTTTATTTACTTTAAATTTATCTTCTTCAATTGAATGATATCAAAATTTACCACCAGCTGAACATTCATATAATGAATTGCCTATTTTAAGTAACTTC
