# Supplementary material for: Population genetic diversity in the annual breeding area of the Spodoptera frugiperda in China
Source: Sci Rep. 2026 Apr 2;16:15826. doi: 10.1038/s41598-026-46482-1 (PMC13194687; doi:10.1038/s41598-026-46482-1)
Supplement: Supplementary file 1 — Supplementary Material 1 [file 41598_2026_46482_MOESM1_ESM.zip › sequences/TPI.fas]

>Tpi-Rice
GGTGAAATCTCCCCTGCTATGATTAAGGACATCGGAGCCAACTGGGTCATCCTTGGTCACTCTGAACGTAGGACTATCTTCGGTGAGAAAGATGACCTTGTTGCAGAGAAAGTAAGTACTAAACATAAATGAGATTTATAATATATATTTTTATTCTAAGTAGATACTAATAAGAGTGAAATTTTCAGGTTGCCCATGCTCTTGAGTCCGGACTGAAGGTTATCGCTTGCATTGGAGAGACTCTTGAAGAACGCGAGGCTGGAAAGACTGAAGAAGTTGTGTTCAGGCAGACTAAGGCCCTTTTACCAGCTATTGGCAGCAACTGGGACAAGGTCGTACTAGCTTATGAACCTGTCTGGGCTATTGGCACTGGAAAGACCGCCACCCCACAGCAGGTAATAAAATT
>Tpi-Corn
GGTGAAATCTCCCCTGCTATGATTAAGGACATCGGAGCCAACTGGGTCATCCTTGGTCACTCTGAACGTAGGACTATCTTCGGTGAGAAAGATGATCTTGTTGCAGAGAAAGTAAGTACTAAACATAAATGAGATTTATAATATATATTTTTATTCTAAGTAGATACTAATAAATGTGAAATTTCTAGGTTGCCCATGCTCTTGAGTCCGGACTGAAGGTTATCGCTTGCATTGGAGAGACTCTTGAAGAACGTGAGGCTGGAAAGACTGAAGAAGTTGTGTTCAGGCAGACTAAGGCCCTTTTACCAGCTATTGGCAGCAACTGGGACAAGGTCGTACTAGCTTATGAACCCGTTTGGGCTATTGGCACCGGAAAGACCGCCACCCCACAGCAGGTAATAAAATT
>HNSY1
GGTGAAATCTCCCCTGCTATGATTAAGGACATCGGAGCCAACTGGGTCATCCTTGGTCACTCTGAACGTAGGACTATCTTCGGTGAGAAAGATGATCTTGTTGCAGAGAAAGTAAGTACTAAACATAAATGAGATTTATAATATATATTTTTATTCTAAGTAGATACTAATAAGAGTGAAATTTCTAGGTTGCCCATGCTCTTGAGTCCGGACTGAAGGTTATCGCTTGCATTGGAGAGACTCTTGAAGAACGTGAGGCTGGAAAGACTGAAGAAGTTGTGTTCAGGCAGACTAAGGCCCTTTTACCAGCTATTGGCAGCAACTGGGACAAGGTCGTACTAGCTTATGAACCCGTTTGGGCTATTGGCACCGGAAAGACTGCCACTCCACAGCAGGTAATAAAATT
>HNSY2
GGTGAAATCTCCCCTGCTATGATTAAGGACATCGGAGCCAACTGGGTCATCCTTGGTCACTCTGAACGTAGGACTATCTTCGGTGAGAAAGATGATCTTGTTGCAGAGAAAGTAAGTACTAAACATAAATGAGATTTATAATATATATTTTTATTCTAAGTAGATACTAATAAATGTGAAATTTCTAGGTTGCCCATGCTCTTGAGTCCGGACTGAAGGTTATCGCTTGCATTGGAGAGACTCTTGAAGAACGTGAGGCTGGAAAGACTGAAGAAGTTGTGTTCAGGCAGACTAAGGCCCTTTTACCAGCTATTGGCAGCAACTGGGACAAGGTCGTACTAGCTTATGAACCCGTTTGGGCTATTGGCACCGGAAAGACCGCCACCCCACAGCAGGTAATAAAATT
>HNSY3
GGTGAAATCTCCCCTGCTATGATTAAGGACATCGGAGCCAACTGGGTCATCCTTGGTCACTCTGAACGTAGGACTATCTTCGGTGAGAAAGATGATCTTGTTGCAGAGAAAGTAAGTACTAAACATAAATGAGATTTATAATATATATTTTTATTCTAAGTAGATACTAATAAGAGTGAAATTTCTAGGTTGCCCATGCTCTTGAGTCCGGACTGAAGGTTATCGCTTGCATTGGAGAGACTCTTGAAGAACGTGAGGCTGGAAAGACTGAAGAAGTTGTGTTCAGGCAGACTAAGGCCCTTTTACCAGCTATTGGCAGCAACTGGGACAAGGTCGTACTAGCTTATGAACCCGTTTGGGCTATTGGCACCGGAAAGACTGCCACTCCACAGCAGGTAATAAAATT
>HNSY4
GGTGAAATCTCCCCTGCTATGATTAAGGACATCGGAGCCAACTGGGTCATCCTTGGTCACTCTGAACGTAGGACTATCTTCGGTGAGAAAGATGATCTTGTTGCAGAGAAAGTAAGTACTAAACATAAATGAGATTTATAATATATATTTTTATTCTAAGTAGATACTAATAAATGTGAAATTTCTAGGTTGCCCATGCTCTTGAGTCCGGACTGAAGGTTATCGCTTGCATTGGAGAGACTCTTGAAGAACGTGAGGCTGGAAAGACTGAAGAAGTTGTGTTCAGGCAGACTAAGGCCCTTTTACCAGCTATTGGCAGCAACTGGGACAAGGTCGTACTAGCTTATGAACCCGTTTGGGCTATTGGCACCGGAAAGACCGCCACCCCACAGCAGGTAATAAAATT
>HNSY5
GGTGAAATCTCCCCTGCTATGATTAAGGACATCGGAGCCAACTGGGTCATCCTTGGTCACTCTGAACGTAGGACTATCTTCGGTGAGAAAGATGATCTTGTTGCAGAGAAAGTAAGTACTAAACATAAATGAGATTTATAATATATATTTTTATTCTAAGTAGATACTAATAAATGTGAAATTTCTAGGTTGCCCATGCTCTTGAGTCCGGACTGAAGGTTATCGCTTGCATTGGAGAGACTCTTGAAGAACGTGAGGCTGGAAAGACTGAAGAAGTTGTGTTCAGGCAGACTAAGGCCCTTTTACCAGCTATTGGCAGCAACTGGGACAAGGTCGTACTAGCTTATGAACCCGTTTGGGCTATTGGCACCGGAAAGACCGCCACCCCACAGCAGGTAATAAAATT
>HNSY6
GGTGAAATCTCCCCTGCTATGATTAAGGACATCGGAGCCAACTGGGTCATCCTTGGTCACTCTGAACGTAGGACTATCTTCGGTGAGAAAGATGATCTTGTTGCAGAGAAAGTAAGTACTAAACATAAATGAGATTTATAATATATATTTTTATTCTAAGTAGATACTAATAAGAGTGAAATTTCTAGGTTGCCCATGCTCTTGAGTCCGGACTGAAGGTTATCGCTTGCATTGGAGAGACTCTTGAAGAACGTGAGGCTGGAAAGACTGAAGAAGTTGTGTTCAGGCAGACTAAGGCCCTTTTACCAGCTATTGGCAGCAACTGGGACAAGGTCGTACTAGCTTATGAACCCGTTTGGGCTATTGGCACCGGAAAGACTGCCACTCCACAGCAGGTAATAAAATT
>HNDF1
GGTGAAATCTCCCCTGCTATGATTAAGGACATCGGAGCCAACTGGGTCATCCTTGGTCACTCTGAACGTAGGACTATCTTCGGTGAGAAAGATGATCTTGTTGCAGAGAAAGTAAGTACTAAACATAAATGAGATTTATAATATATATTTTTATTCTAAGTAGATACTAATAAATGTGAAATTTCTAGGTTGCCCATGCTCTTGAGTCCGGACTGAAGGTTATCGCTTGCATTGGAGAGACTCTTGAAGAACGTGAGGCTGGAAAGACTGAAGAAGTTGTGTTCAGGCAGACTAAGGCCCTTTTACCAGCTATTGGCAGCAACTGGGACAAGGTCGTACTAGCTTATGAACCCGTTTGGGCTATTGGCACCGGAAAGACCGCCACCCCACAGCAGGTAATAAAATT
>HNDF2
GGTGAAATCTCCCCTGCTATGATTAAGGACATCGGAGCCAACTGGGTCATCCTTGGTCACTCTGAACGTAGGACTATCTTCGGTGAGAAAGATGATCTTGTTGCAGAGAAAGTAAGTACTAAACATAAATGAGATTTATAATATATATTTTTATTCTAAGTAGATACTAATAAATGTGAAATTTCTAGGTTGCCCATGCTCTTGAGTCCGGACTGAAGGTTATCGCTTGCATTGGAGAGACTCTTGAAGAACGTGAGGCTGGAAAGACTGAAGAAGTTGTGTTCAGGCAGACTAAGGCCCTTTTACCAGCTATTGGCAGCAACTGGGACAAGGTCGTACTAGCTTATGAACCCGTTTGGGCTATTGGCACCGGAAAGACTGCCACTCCACAGCAGGTAATAAAATT
>HNDF3
GGTGAAATCTCCCCTGCTATGATTAAGGACATCGGAGCCAACTGGGTCATCCTTGGTCACTCTGAACGTAGGACTATCTTCGGTGAGAAAGATGATCTTGTTGCAGAGAAAGTAAGTACTAAACATAAATGAGATTTATAATATATATTTTTATTCTAAGTAGATACTAATAAATGTGAAATTTCTAGGTTGCCCATGCTCTTGAGTCCGGACTGAAGGTTATCGCTTGCATTGGAGAGACTCTTGAAGAACGTGAGGCTGGAAAGACTGAAGAAGTTGTGTTCAGGCAGACTAAGGCCCTTTTACCAGCTATTGGCAGCAACTGGGACAAGGTCGTACTAGCTTATGAACCCGTTTGGGCTATTGGCACCGGAAAGACTGCCACTCCACAGCAGGTAATAAAATT
>HNDF4
GGTGAAATCTCCCCTGCTATGATTAAGGACATCGGAGCCAACTGGGTCATCCTTGGTCACTCTGAACGTAGGACTATCTTCGGTGAGAAAGATGATCTTGTTGCAGAGAAAGTAAGTACTAAACATAAATGAGATTTATAATATATATTTTTATTCTAAGTAGATACTAATAAATGTGAAATTTCTAGGTTGCCCATGCTCTTGAGTCCGGACTGAAGGTTATCGCTTGCATTGGAGAGACTCTTGAAGAACGTGAGGCTGGAAAGACTGAAGAAGTTGTGTTCAGGCAGACTAAGGCCCTTTTACCAGCTATTGGCAGCAACTGGGACAAGGTCGTACTAGCTTATGAACCCGTTTGGGCTATTGGCACCGGAAAGACCGCCACCCCACAGCAGGTAATAAAATT
>HNDF5
GGTGAAATCTCCCCTGCTATGATTAAGGACATCGGAGCCAACTGGGTCATCCTTGGTCACTCTGAACGTAGGACTATCTTCGGTGAGAAAGATGATCTTGTTGCAGAGAAAGTAAGTACTAAACATAAATGAGATTTATAATATATATTTTTATTCTAAGTAGATACTAATAAATGTGAAATTTCTAGGTTGCCCATGCTCTTGAGTCCGGACTGAAGGTTATCGCTTGCATTGGAGAGACTCTTGAAGAACGTGAGGCTGGAAAGACTGAAGAAGTTGTGTTCAGGCAGACTAAGGCCCTTTTACCAGCTATTGGCAGCAACTGGGACAAGGTCGTACTAGCTTATGAACCCGTTTGGGCTATTGGCACCGGAAAGACCGCCACCCCACAGCAGGTAATAAAATT
>HNDF6
GGTGAAATCTCCCCTGCTATGATTAAGGACATCGGAGCCAACTGGGTCATCCTTGGTCACTCTGAACGTAGGACTATCTTCGGTGAGAAAGATGATCTTGTTGCAGAGAAAGTAAGTACTAAACATAAATGAGATTTATAATATATATTTTTATTCTAAGTAGATACTAATAAATGTGAAATTTCTAGGTTGCCCATGCTCTTGAGTCCGGACTGAAGGTTATCGCTTGCATTGGAGAGACTCTTGAAGAACGTGAGGCTGGAAAGACTGAAGAAGTTGTGTTCAGGCAGACTAAGGCCCTTTTACCAGCTATTGGCAGCAACTGGGACAAGGTCGTACTAGCTTATGAACCCGTTTGGGCTATTGGCACCGGAAAGACCGCCACCCCACAGCAGGTAATAAAATT
>HNHK1
GGTGAAATCTCCCCTGCTATGATTAAGGACATCGGAGCCAACTGGGTCATCCTTGGTCACTCTGAACGTAGGACTATCTTCGGTGAGAAAGATGATCTTGTTGCAGAGAAAGTAAGTACTAAACATAAATGAGATTTATAATATATATTTTTATTCTAAGTAGATACTAATAAATGTGAAATTTCTAGGTTGCCCATGCTCTTGAGTCCGGACTGAAGGTTATCGCTTGCATTGGAGAGACTCTTGAAGAACGTGAGGCTGGAAAGACTGAAGAAGTTGTGTTCAGGCAGACTAAGGCCCTTTTACCAGCTATTGGCAGCAACTGGGACAAGGTCGTACTAGCTTATGAACCCGTTTGGGCTATTGGCACCGGAAAGACCGCCACCCCACAGCAGGTAATAAAATT
>HNHK2
GGTGAAATCTCCCCTGCTATGATTAAGGACATCGGAGCCAACTGGGTCATCCTTGGTCACTCTGAACGTAGGACTATCTTCGGTGAGAAAGATGATCTTGTTGCAGAGAAAGTAAGTACTAAACATAAATGAGATTTATAATATATATTTTTATTCTAAGTAGATACTAATAAATGTGAAATTTCTAGGTTGCCCATGCTCTTGAGTCCGGACTGAAGGTTATCGCTTGCATTGGAGAGACTCTTGAAGAACGTGAGGCTGGAAAGACTGAAGAAGTTGTGTTCAGGCAGACTAAGGCCCTTTTACCAGCTATTGGCAGCAACTGGGACAAGGTCGTACTAGCTTATGAACCCGTTTGGGCTATTGGCACCGGAAAGACCGCCACCCCACAGCAGGTAATAAAATT
>HNHK3
GGTGAAATCTCCCCTGCTATGATTAAGGACATCGGAGCCAACTGGGTCATCCTTGGTCACTCTGAACGTAGGACTATCTTCGGTGAGAAAGATGATCTTGTTGCAGAGAAAGTAAGTACTAAACATAAATGAGATTTATAATATATATTTTTATTCTAAGTAGATACTAATAAATGTGAAATTTCTAGGTTGCCCATGCTCTTGAGTCCGGACTGAAGGTTATCGCTTGCATTGGAGAGACTCTTGAAGAACGTGAGGCTGGAAAGACTGAAGAAGTTGTGTTCAGGCAGACTAAGGCCCTTTTACCAGCTATTGGCAGCAACTGGGACAAGGTCGTACTAGCTTATGAACCCGTTTGGGCTATTGGCACCGGAAAGACTGCCACTCCACAGCAGGTAATAAAATT
>HNHK4
GGTGAAATCTCCCCTGCTATGATTAAGGACATCGGAGCCAACTGGGTCATCCTTGGTCACTCTGAACGTAGGACTATCTTCGGTGAGAAAGATGATCTTGTTGCAGAGAAAGTAAGTACTAAACATAAATGAGATTTATAATATATATTTTTATTCTAAGTAGATACTAATAAATGTGAAATTTCTAGGTTGCCCATGCTCTTGAGTCCGGACTGAAGGTTATCGCTTGCATTGGAGAGACTCTTGAAGAACGTGAGGCTGGAAAGACTGAAGAAGTTGTGTTCAGGCAGACTAAGGCCCTTTTACCAGCTATTGGCAGCAACTGGGACAAGGTCGTACTAGCTTATGAACCCGTTTGGGCTATTGGCACCGGAAAGACTGCCACCCCACAGCAGGTAATAAAATT
>HNHK5
GGTGAAATCTCCCCTGCTATGATTAAGGACATCGGAGCCAACTGGGTCATCCTTGGTCACTCTGAACGTAGGACTATCTTCGGTGAGAAAGATGATCTTGTTGCAGAGAAAGTAAGTACTAAACATAAATGAGATTTATAATATATATTTTTATTCTAAGTAGATACTAATAAATGTGAAATTTCTAGGTTGCCCATGCTCTTGAGTCCGGACTGAAGGTTATCGCTTGCATTGGAGAGACTCTTGAAGAACGTGAGGCTGGAAAGACTGAAGAAGTTGTGTTCAGGCAGACTAAGGCCCTTTTACCAGCTATTGGCAGCAACTGGGACAAGGTCGTACTAGCTTATGAACCCGTTTGGGCTATTGGCACCGGAAAGACCGCCACCCCACAGCAGGTAATAAAATT
>HNHK6
GGTGAAATCTCCCCTGCTATGATTAAGGACATCGGAGCCAACTGGGTCATCCTTGGTCACTCTGAACGTAGGACTATCTTCGGTGAGAAAGATGATCTTGTTGCAGAGAAAGTAAGTACTAAACATAAATGAGATTTATAATATATATTTTTATTCTAAGTAGATACTAATAAGAGTGAAATTTCTAGGTTGCCCATGCTCTTGAGTCCGGACTGAAGGTTATCGCTTGCATTGGAGAGACTCTTGAAGAACGTGAGGCTGGAAAGACTGAAGAAGTTGTGTTCAGGCAGACTAAGGCCCTTTTACCAGCTATTGGCAGCAACTGGGACAAGGTCGTACTAGCTTATGAACCCGTTTGGGCTATTGGCACCGGAAAGACTGCCACTCCACAGCAGGTAATAAAATT
>HNHK7
GGTGAAATCTCCCCTGCTATGATTAAGGACATCGGAGCCAACTGGGTCATCCTTGGTCACTCTGAACGTAGGACTATCTTCGGTGAGAAAGATGATCTTGTTGCAGAGAAAGTAAGTACTAAACATAAATGAGATTTATAATATATATTTTTATTCTAAGTAGATACTAATAAATGTGAAATTTCTAGGTTGCCCATGCTCTTGAGTCCGGACTGAAGGTTATCGCTTGCATTGGAGAGACTCTTGAAGAACGTGAGGCTGGAAAGACTGAAGAAGTTGTGTTCAGGCAGACTAAGGCCCTTTTACCAGCTATTGGCAGCAACTGGGACAAGGTCGTACTAGCTTATGAACCCGTTTGGGCTATTGGCACCGGAAAGACCGCCACCCCACAGCAGGTAATAAAATT
>HNHK8
GGTGAAATCTCCCCTGCTATGATTAAGGACATCGGAGCCAACTGGGTCATCCTTGGTCACTCTGAACGTAGGACTATCTTCGGTGAGAAAGATGATCTTGTTGCAGAGAAAGTAAGTACTAAACATAAATGAGATTTATAATATATATTTTTATTCTAAGTAGATACTAATAAATGTGAAATTTCTAGGTTGCCCATGCTCTTGAGTCCGGACTGAAGGTTATCGCTTGCATTGGAGAGACTCTTGAAGAACGTGAGGCTGGAAAGACTGAAGAAGTTGTGTTCAGGCAGACTAAGGCCCTTTTACCAGCTATTGGCAGCAACTGGGACAAGGTCGTACTAGCTTATGAACCCGTTTGGGCTATTGGCACCGGAAAGACCGCCACCCCACAGCAGGTAATAAAATT
>GXBS1
GGTGAAATCTCCCCTGCTATGATTAAGGACATCGGAGCCAACTGGGTCATCCTTGGTCACTCTGAACGTAGGACTATCTTCGGTGAGAAAGATGATCTTGTTGCAGAGAAAGTAAGTACTAAACATAAATGAGATTTATAATATATATTTTTATTCTAAGTAGATACTAATAAGAGTGAAATTTCTAGGTTGCCCATGCTCTTGAGTCCGGACTGAAGGTTATCGCTTGCATTGGAGAGACTCTTGAAGAACGTGAGGCTGGAAAGACTGAAGAAGTTGTGTTCAGGCAGACTAAGGCCCTTTTACCAGCTATTGGCAGCAACTGGGACAAGGTCGTACTAGCTTATGAACCCGTTTGGGCTATTGGCACCGGAAAGACCGCCACTCCACAGCAGGTAATAAAATT
>GXBS2
GGTGAAATCTCCCCTGCTATGATTAAGGACATCGGAGCCAACTGGGTCATCCTTGGTCACTCTGAACGTAGGACTATCTTCGGTGAGAAAGATGATCTTGTTGCAGAGAAAGTAAGTACTAAACATAAATGAGATTTATAATATATATTTTTATTCTAAGTAGATACTAATAAATGTGAAATTTCTAGGTTGCCCATGCTCTTGAGTCCGGACTGAAGGTTATCGCTTGCATTGGAGAGACTCTTGAAGAACGTGAGGCTGGAAAGACTGAAGAAGTTGTGTTCAGGCAGACTAAGGCCCTTTTACCAGCTATTGGCAGCAACTGGGACAAGGTCGTACTAGCTTATGAACCCGTTTGGGCTATTGGCACCGGAAAGACCGCCACCCCACAGCAGGTAATAAAATT
>GXBS3
GGTGAAATCTCCCCTGCTATGATTAAGGACATCGGAGCCAACTGGGTCATCCTTGGTCACTCTGAACGTAGGACTATCTTCGGTGAGAAAGATGATCTTGTTGCAGAGAAAGTAAGTACTAAACATAAATGAGATTTATAATATATATTTTTATTCTAAGTAGATACTAATAAATGTGAAATTTCTAGGTTGCCCATGCTCTTGAGTCCGGACTGAAGGTTATCGCTTGCATTGGAGAGACTCTTGAAGAACGTGAGGCTGGAAAGACTGAAGAAGTTGTGTTCAGGCAGACTAAGGCCCTTTTACCAGCTATTGGCAGCAACTGGGACAAGGTCGTACTAGCTTATGAACCCGTTTGGGCTATTGGCACCGGAAAGACCGCCACCCCACAGCAGGTAATAAAATT
>GXBS4
GGTGAAATCTCCCCTGCTATGATTAAGGACATCGGAGCCAACTGGGTCATCCTTGGTCACTCTGAACGTAGGACTATCTTCGGTGAGAAAGATGATCTTGTTGCAGAGAAAGTAAGTACTAAACATAAATGAGATTTATAATATATATTTTTATTCTAAGTAGATACTAATAAGAGTGAAATTTCTAGGTTGCCCATGCTCTTGAGTCCGGACTGAAGGTTATCGCTTGCATTGGAGAGACTCTTGAAGAACGTGAGGCTGGAAAGACTGAAGAAGTTGTGTTCAGGCAGACTAAGGCCCTTTTACCAGCTATTGGCAGCAACTGGGACAAGGTCGTACTAGCTTATGAACCCGTTTGGGCTATTGGCACCGGAAAGACTGCCACTCCACAGCAGGTAATAAAATT
>GXBS5
GGTGAAATCTCCCCTGCTATGATTAAGGACATCGGAGCCAACTGGGTCATCCTTGGTCACTCTGAACGTAGGACTATCTTCGGTGAGAAAGATGATCTTGTTGCAGAGAAAGTAAGTACTAAACATAAATGAGATTTATAATATATATTTTTATTCTAAGTAGATACTAATAAATGTGAAATTTCTAGGTTGCCCATGCTCTTGAGTCCGGACTGAAGGTTATCGCTTGCATTGGAGAGACTCTTGAAGAACGTGAGGCTGGAAAGACTGAAGAAGTTGTGTTCAGGCAGACTAAGGCCCTTTTACCAGCTATTGGCAGCAACTGGGACAAGGTCGTACTAGCTTATGAACCCGTTTGGGCTATTGGCACCGGAAAGACCGCCACCCCACAGCAGGTAATAAAATT
>GXNN1
GGTGAAATCTCCCCTGCTATGATTAAGGACATCGGAGCCAACTGGGTCATCCTTGGTCACTCTGAACGTAGGACTATCTTCGGTGAGAAAGATGATCTTGTTGCAGAGAAAGTAAGTACTAAACATAAATGAGATTTATAATATATATTTTTATTCTAAGTAGATACTAATAAATGTGAAATTTCTAGGTTGCCCATGCTCTTGAGTCCGGACTGAAGGTTATCGCTTGCATTGGAGAGACTCTTGAAGAACGTGAGGCTGGAAAGACTGAAGAAGTTGTGTTCAGGCAGACTAAGGCCCTTTTACCAGCTATTGGCAGCAACTGGGACAAGGTCGTACTAGCTTATGAACCCGTTTGGGCTATTGGCACCGGAAAGACCGCCACCCCACAGCAGGTAATAAAATT
>GXNN2
GGTGAAATCTCCCCTGCTATGATTAAGGACATCGGAGCCAACTGGGTCATCCTTGGTCACTCTGAACGTAGGACTATCTTCGGTGAGAAAGATGATCTTGTTGCAGAGAAAGTAAGTACTAAACATAAATGAGATTTATAATATATATTTTTATTCTAAGTAGATACTAATAAATGTGAAATTTCTAGGTTGCCCATGCTCTTGAGTCCGGACTGAAGGTTATCGCTTGCATTGGAGAGACTCTTGAAGAACGTGAGGCTGGAAAGACTGAAGAAGTTGTGTTCAGGCAGACTAAGGCCCTTTTACCAGCTATTGGCAGCAACTGGGACAAGGTCGTACTAGCTTATGAACCCGTTTGGGCTATTGGCACCGGAAAGACCGCCACCCCACAGCAGGTAATAAAATT
>GXNN3
GGTGAAATCTCCCCTGCTATGATTAAGGACATCGGAGCCAACTGGGTCATCCTTGGTCACTCTGAACGTAGGACTATCTTCGGTGAGAAAGATGATCTTGTTGCAGAGAAAGTAAGTACTAAACATAAATGAGATTTATAATATATATTTTTATTCTAAGTAGATACTAATAAATGTGAAATTTCTAGGTTGCCCATGCTCTTGAGTCCGGACTGAAGGTTATCGCTTGCATTGGAGAGACTCTTGAAGAACGTGAGGCTGGAAAGACTGAAGAAGTTGTGTTCAGGCAGACTAAGGCCCTTTTACCAGCTATTGGCAGCAACTGGGACAAGGTCGTACTAGCTTATGAACCCGTTTGGGCTATTGGCACCGGAAAGACCGCCACCCCACAGCAGGTAATAAAATT
>GXNN4
GGTGAAATCTCCCCTGCTATGATTAAGGACATCGGAGCCAACTGGGTCATCCTTGGTCACTCTGAACGTAGGACTATCTTCGGTGAGAAAGATGATCTTGTTGCAGAGAAAGTAAGTACTAAACATAAATGAGATTTATAATATATATTTTTATTCTAAGTAGATACTAATAAATGTGAAATTTCTAGGTTGCCCATGCTCTTGAGTCCGGACTGAAGGTTATCGCTTGCATTGGAGAGACTCTTGAAGAACGTGAGGCTGGAAAGACTGAAGAAGTTGTGTTCAGGCAGACTAAGGCCCTTTTACCAGCTATTGGCAGCAACTGGGACAAGGTCGTACTAGCTTATGAACCCGTTTGGGCTATTGGCACCGGAAAGACCGCCACCCCACAGCAGGTAATAAAATT
>GXQZ1
GGTGAAATCTCCCCTGCTATGATTAAGGACATCGGAGCCAACTGGGTCATCCTTGGTCACTCTGAACGTAGGACTATCTTCGGTGAGAAAGATGATCTTGTTGCAGAGAAAGTAAGTACTAAACATAAATGAGATTTATAATATATATTTTTATTCTAAGTAGATACTAATAAATGTGAAATTTCTAGGTTGCCCATGCTCTTGAGTCCGGACTGAAGGTTATCGCTTGCATTGGAGAGACTCTTGAAGAACGTGAGGCTGGAAAGACTGAAGAAGTTGTGTTCAGGCAGACTAAGGCCCTTTTACCAGCTATTGGCAGCAACTGGGACAAGGTCGTACTAGCTTATGAACCCGTTTGGGCTATTGGCACCGGAAAGACCGCCACCCCACAGCAGGTAATAAAATT
>GXQZ2
GGTGAAATCTCCCCTGCTATGATTAAGGACATCGGAGCCAACTGGGTCATCCTTGGTCACTCTGAACGTAGGACTATCTTCGGTGAGAAAGATGATCTTGTTGCAGAGAAAGTAAGTACTAAACATAAATGAGATTTATAATATATATTTTTATTCTAAGTAGATACTAATAAATGTGAAATTTCTAGGTTGCCCATGCTCTTGAGTCCGGACTGAAGGTTATCGCTTGCATTGGAGAGACTCTTGAAGAACGTGAGGCTGGAAAGACTGAAGAAGTTGTGTTCAGGCAGACTAAGGCCCTTTTACCAGCTATTGGCAGCAACTGGGACAAGGTCGTACTAGCTTATGAACCCGTTTGGGCTATTGGCACCGGAAAGACCGCCACCCCACAGCAGGTAATAAAATT
>GXQZ3
GGTGAAATCTCCCCTGCTATGATTAAGGACATCGGAGCCAACTGGGTCATCCTTGGTCACTCTGAACGTAGGACTATCTTCGGTGAGAAAGATGATCTTGTTGCAGAGAAAGTAAGTACTAAACATAAATGAGATTTATAATATATATTTTTATTCTAAGTAGATACTAATAAATGTGAAATTTCTAGGTTGCCCATGCTCTTGAGTCCGGACTGAAGGTTATCGCTTGCATTGGAGAGACTCTTGAAGAACGTGAGGCTGGAAAGACTGAAGAAGTTGTGTTCAGGCAGACTAAGGCCCTTTTACCAGCTATTGGCAGCAACTGGGACAAGGTCGTACTAGCTTATGAACCCGTTTGGGCTATTGGCACCGGAAAGACCGCCACCCCACAGCAGGTAATAAAATT
>GXQZ4
GGTGAAATCTCCCCTGCTATGATTAAGGACATCGGAGCCAACTGGGTCATCCTTGGTCACTCTGAACGTAGGACTATCTTCGGTGAGAAAGATGATCTTGTTGCAGAGAAAGTAAGTACTAAACATAAATGAGATTTATAATATATATTTTTATTCTAAGTAGATACTAATAAATGTGAAATTTCTAGGTTGCCCATGCTCTTGAGTCCGGACTGAAGGTTATCGCTTGCATTGGAGAGACTCTTGAAGAACGTGAGGCTGGAAAGACTGAAGAAGTTGTGTTCAGGCAGACTAAGGCCCTTTTACCAGCTATTGGCAGCAACTGGGACAAGGTCGTACTAGCTTATGAACCCGTTTGGGCTATTGGCACCGGAAAGACCGCCACCCCACAGCAGGTAATAAAATT
>GXQZ5
GGTGAAATCTCCCCTGCTATGATTAAGGACATCGGAGCCAACTGGGTCATCCTTGGTCACTCTGAACGTAGGACTATCTTCGGTGAGAAAGATGATCTTGTTGCAGAGAAAGTAAGTACTAAACATAAATGAGATTTATAATATATATTTTTATTCTAAGTAGATACTAATAAATGTGAAATTTCTAGGTTGCCCATGCTCTTGAGTCCGGACTGAAGGTTATCGCTTGCATTGGAGAGACTCTTGAAGAACGTGAGGCTGGAAAGACTGAAGAAGTTGTGTTCAGGCAGACTAAGGCCCTTTTACCAGCTATTGGCAGCAACTGGGACAAGGTCGTACTAGCTTATGAACCCGTTTGGGCTATTGGCACCGGAAAGACCGCCACCCCACAGCAGGTAATAAAATT
>YNYX1
GGTGAAATCTCCCCTGCTATGATTAAGGACATCGGAGCCAACTGGGTCATCCTTGGTCACTCTGAACGTAGGACTATCTTCGGTGAGAAAGATGATCTTGTTGCAGAGAAAGTAAGTACTAAACATAAATGAGATTTATAATATATATTTTTATTCTAAGTAGATACTAATAAATGTGAAATTTCTAGGTTGCCCATGCTCTTGAGTCCGGACTGAAGGTTATCGCTTGCATTGGAGAGACTCTTGAAGAACGTGAGGCTGGAAAGACTGAAGAAGTTGTGTTCAGGCAGACTAAGGCCCTTTTACCAGCTATTGGCAGCAACTGGGACAAGGTCGTACTAGCTTATGAACCCGTTTGGGCTATTGGCACCGGAAAGACCGCCACCCCACAGCAGGTAATAAAATT
>YNYX2
GGTGAAATCTCCCCTGCTATGATTAAGGACATCGGAGCCAACTGGGTCATCCTTGGTCACTCTGAACGTAGGACTATCTTCGGTGAGAAAGATGATCTTGTTGCAGAGAAAGTAAGTACTAAACATAAATGAGATTTATAATATATATTTTTATTCTAAGTAGATACTAATAAATGTGAAATTTCTAGGTTGCCCATGCTCTTGAGTCCGGACTGAAGGTTATCGCTTGCATTGGAGAGACTCTTGAAGAACGTGAGGCTGGAAAGACTGAAGAAGTTGTGTTCAGGCAGACTAAGGCCCTTTTACCAGCTATTGGCAGCAACTGGGACAAGGTCGTACTAGCTTATGAACCCGTTTGGGCTATTGGCACCGGAAAGACCGCCACCCCACAGCAGGTAATAAAATT
>YNYX3
GGTGAAATCTCCCCTGCTATGATTAAGGACATCGGAGCCAACTGGGTCATCCTTGGTCACTCTGAACGTAGGACTATCTTCGGTGAGAAAGATGATCTTGTTGCAGAGAAAGTAAGTACTAAACATAAATGAGATTTATAATATATATTTTTATTCTAAGTAGATACTAATAAATGTGAAATTTCTAGGTTGCCCATGCTCTTGAGTCCGGACTGAAGGTTATCGCTTGCATTGGAGAGACTCTTGAAGAACGTGAGGCTGGAAAGACTGAAGAAGTTGTGTTCAGGCAGACTAAGGCCCTTTTACCAGCTATTGGCAGCAACTGGGACAAGGTCGTACTAGCTTATGAACCCGTTTGGGCTATTGGCACCGGAAAGACCGCCACCCCACAGCAGGTAATAAAATT
>YNYX4
GGTGAAATCTCCCCTGCTATGATTAAGGACATCGGAGCCAACTGGGTCATCCTTGGTCACTCTGAACGTAGGACTATCTTCGGTGAGAAAGATGATCTTGTTGCAGAGAAAGTAAGTACTAAACATAAATGAGATTTATAATATATATTTTTATTCTAAGTAGATACTAATAAATGTGAAATTTCTAGGTTGCCCATGCTCTTGAGTCCGGACTGAAGGTTATCGCTTGCATTGGAGAGACTCTTGAAGAACGTGAGGCTGGAAAGACTGAAGAAGTTGTGTTCAGGCAGACTAAGGCCCTTTTACCAGCTATTGGCAGCAACTGGGACAAGGTCGTACTAGCTTATGAACCCGTTTGGGCTATTGGCACCGGAAAGACCGCCACCCCACAGCAGGTAATAAAATT
>YNYX5
GGTGAAATCTCCCCTGCTATGATTAAGGACATCGGAGCCAACTGGGTCATCCTTGGTCACTCTGAACGTAGGACTATCTTCGGTGAGAAAGATGATCTTGTTGCAGAGAAAGTAAGTACTAAACATAAATGAGATTTATAATATATATTTTTATTCTAAGTAGATACTAATAAATGTGAAATTTCTAGGTTGCCCATGCTCTTGAGTCCGGACTGAAGGTTATCGCTTGCATTGGAGAGACTCTTGAAGAACGTGAGGCTGGAAAGACTGAAGAAGTTGTGTTCAGGCAGACTAAGGCCCTTTTACCAGCTATTGGCAGCAACTGGGACAAGGTCGTACTAGCTTATGAACCCGTTTGGGCTATTGGCACCGGAAAGACCGCCACCCCACAGCAGGTAATAAAATT
>YNYX6
GGTGAAATCTCCCCTGCTATGATTAAGGACATCGGAGCCAACTGGGTCATCCTTGGTCACTCTGAACGTAGGACTATCTTCGGTGAGAAAGATGATCTTGTTGCAGAGAAAGTAAGTACTAAACATAAATGAGATTTATAATATATATTTTTATTCTAAGTAGATACTAATAAATGTGAAATTTCTAGGTTGCCCATGCTCTTGAGTCCGGACTGAAGGTTATCGCTTGCATTGGAGAGACTCTTGAAGAACGTGAGGCTGGAAAGACTGAAGAAGTTGTGTTCAGGCAGACTAAGGCCCTTTTACCAGCTATTGGCAGCAACTGGGACAAGGTCGTACTAGCTTATGAACCCGTTTGGGCTATTGGCACCGGAAAGACCGCCACCCCACAGCAGGTAATAAAATT
>YNXS6
GGTGAAATCTCCCCTGCTATGATTAAGGACATCGGAGCCAACTGGGTCATCCTTGGTCACTCTGAACGTAGGACTATCTTCGGTGAGAAAGATGATCTTGTTGCAGAGAAAGTAAGTACTAAACATAAATGAGATTTATAATATATATTTTTATTCTAAGTAGATACTAATAAATGTGAAATTTCTAGGTTGCCCATGCTCTTGAGTCCGGACTGAAGGTTATCGCTTGCATTGGAGAGACTCTTGAAGAACGTGAGGCTGGAAAGACTGAAGAAGTTGTGTTCAGGCAGACTAAGGCCCTTTTACCAGCTATTGGCAGCAACTGGGACAAGGTCGTACTAGCTTATGAACCCGTTTGGGCTATTGGCACCGGAAAGACCGCCACCCCACAGCAGGTAATAAAATT
>YNXS3
GGTGAAATCTCCCCTGCTATGATTAAGGACATCGGAGCCAACTGGGTCATCCTTGGTCACTCTGAACGTAGGACTATCTTCGGTGAGAAAGATGATCTTGTTGCAGAGAAAGTAAGTACTAAACATAAATGAGATTTATAATATATATTTTTATTCTAAGTAGATACTAATAAATGTGAAATTTCTAGGTTGCCCATGCTCTTGAGTCCGGACTGAAGGTTATCGCTTGCATTGGAGAGACTCTTGAAGAACGTGAGGCTGGAAAGACTGAAGAAGTTGTGTTCAGGCAGACTAAGGCCCTTTTACCAGCTATTGGCAGCAACTGGGACAAGGTCGTACTAGCTTATGAACCCGTTTGGGCTATTGGCACCGGAAAGACTGCCACTCCACAGCAGGTAATAAAATT
>YNXS1
GGTGAAATCTCCCCTGCTATGATTAAGGACATCGGAGCCAACTGGGTCATCCTTGGTCACTCTGAACGTAGGACTATCTTCGGTGAGAAAGATGATCTTGTTGCAGAGAAAGTAAGTACTAAACATAAATGAGATTTATAATATATATTTTTATTCTAAGTAGATACTAATAAGAGTGAAATTTCTAGGTTGCCCATGCTCTTGAGTCCGGACTGAAGGTTATCGCTTGCATTGGAGAGACTCTTGAAGAACGTGAGGCTGGAAAGACTGAAGAAGTTGTGTTCAGGCAGACTAAGGCCCTTTTACCAGCTATTGGCAGCAACTGGGACAAGGTCGTACTAGCTTATGAACCCGTTTGGGCTATTGGCACCGGAAAGACTGCCACTCCACAGCAGGTAATAAAATT
>YNXS2
GGTGAAATCTCCCCTGCTATGATTAAGGACATCGGAGCCAACTGGGTCATCCTTGGTCACTCTGAACGTAGGACTATCTTCGGTGAGAAAGATGATCTTGTTGCAGAGAAAGTAAGTACTAAACATAAATGAGATTTATAATATATATTTTTATTCTAAGTAGATACTAATAAATGTGAAATTTCTAGGTTGCCCATGCTCTTGAGTCCGGACTGAAGGTTATCGCTTGCATTGGAGAGACTCTTGAAGAACGTGAGGCTGGAAAGACTGAAGAAGTTGTGTTCAGGCAGACTAAGGCCCTTTTACCAGCTATTGGCAGCAACTGGGACAAGGTCGTACTAGCTTATGAACCCGTTTGGGCTATTGGCACCGGAAAGACTGCCACTCCACAGCAGGTAATAAAATT
>YNXS4
GGTGAAATCTCCCCTGCTATGATTAAGGACATCGGAGCCAACTGGGTCATCCTTGGTCACTCTGAACGTAGGACTATCTTCGGTGAGAAAGATGATCTTGTTGCAGAGAAAGTAAGTACTAAACATAAATGAGATTTATAATATATATTTTTATTCTAAGTAGATACTAATAAATGTGAAATTTCTAGGTTGCCCATGCTCTTGAGTCCGGACTGAAGGTTATCGCTTGCATTGGAGAGACTCTTGAAGAACGTGAGGCTGGAAAGACTGAAGAAGTTGTGTTCAGGCAGACTAAGGCCCTTTTACCAGCTATTGGCAGCAACTGGGACAAGGTCGTACTAGCTTATGAACCCGTTTGGGCTATTGGCACCGGAAAGACCGCCACCCCACAGCAGGTAATAAAATT
>YNXS5
GGTGAAATCTCCCCTGCTATGATTAAGGACATCGGAGCCAACTGGGTCATCCTTGGTCACTCTGAACGTAGGACTATCTTCGGTGAGAAAGATGATCTTGTTGCAGAGAAAGTAAGTACTAAACATAAATGAGATTTATAATATATATTTTTATTCTAAGTAGATACTAATAAATGTGAAATTTCTAGGTTGCCCATGCTCTTGAGTCCGGACTGAAGGTTATCGCTTGCATTGGAGAGACTCTTGAAGAACGTGAGGCTGGAAAGACTGAAGAAGTTGTGTTCAGGCAGACTAAGGCCCTTTTACCAGCTATTGGCAGCAACTGGGACAAGGTCGTACTAGCTTATGAACCCGTTTGGGCTATTGGCACCGGAAAGACCGCCACCCCACAGCAGGTAATAAAATT
>YNXS8
GGTGAAATCTCCCCTGCTATGATTAAGGACATCGGAGCCAACTGGGTCATCCTTGGTCACTCTGAACGTAGGACTATCTTCGGTGAGAAAGATGATCTTGTTGCAGAGAAAGTAAGTACTAAACATAAATGAGATTTATAATATATATTTTTATTCTAAGTAGATACTAATAAATGTGAAATTTCTAGGTTGCCCATGCTCTTGAGTCCGGACTGAAGGTTATCGCTTGCATTGGAGAGACTCTTGAAGAACGTGAGGCTGGAAAGACTGAAGAAGTTGTGTTCAGGCAGACTAAGGCCCTTTTACCAGCTATTGGCAGCAACTGGGACAAGGTCGTACTAGCTTATGAACCCGTTTGGGCTATTGGCACCGGAAAGACCGCCACCCCACAGCAGGTAATAAAATT
>YNXS7
GGTGAAATCTCCCCTGCTATGATTAAGGACATCGGAGCCAACTGGGTCATCCTTGGTCACTCTGAACGTAGGACTATCTTCGGTGAGAAAGATGATCTTGTTGCAGAGAAAGTAAGTACTAAACATAAATGAGATTTATAATATATATTTTTATTCTAAGTAGATACTAATAAATGTGAAATTTCTAGGTTGCCCATGCTCTTGAGTCCGGACTGAAGGTTATCGCTTGCATTGGAGAGACTCTTGAAGAACGTGAGGCTGGAAAGACTGAAGAAGTTGTGTTCAGGCAGACTAAGGCCCTTTTACCAGCTATTGGCAGCAACTGGGACAAGGTCGTACTAGCTTATGAACCCGTTTGGGCTATTGGCACCGGAAAGACCGCCACCCCACAGCAGGTAATAAAATT
>YNXS9
GGTGAAATCTCCCCTGCTATGATTAAGGACATCGGAGCCAACTGGGTCATCCTTGGTCACTCTGAACGTAGGACTATCTTCGGTGAGAAAGATGATCTTGTTGCAGAGAAAGTAAGTACTAAACATAAATGAGATTTATAATATATATTTTTATTCTAAGTAGATACTAATAAGAGTGAAATTTCTAGGTTGCCCATGCTCTTGAGTCCGGACTGAAGGTTATCGCTTGCATTGGAGAGACTCTTGAAGAACGTGAGGCTGGAAAGACTGAAGAAGTTGTGTTCAGGCAGACTAAGGCCCTTTTACCAGCTATTGGCAGCAACTGGGACAAGGTCGTACTAGCTTATGAACCCGTTTGGGCTATTGGCACCGGAAAGACTGCCACTCCACAGCAGGTAATAAAATT
>YNXS10
GGTGAAATCTCCCCTGCTATGATTAAGGACATCGGAGCCAACTGGGTCATCCTTGGTCACTCTGAACGTAGGACTATCTTCGGTGAGAAAGATGATCTTGTTGCAGAGAAAGTAAGTACTAAACATAAATGAGATTTATAATATATATTTTTATTCTAAGTAGATACTAATAAATGTGAAATTTCTAGGTTGCCCATGCTCTTGAGTCCGGACTGAAGGTTATCGCTTGCATTGGAGAGACTCTTGAAGAACGTGAGGCTGGAAAGACTGAAGAAGTTGTGTTCAGGCAGACTAAGGCCCTTTTACCAGCTATTGGCAGCAACTGGGACAAGGTCGTACTAGCTTATGAACCCGTTTGGGCTATTGGCACCGGAAAGACCGCCACCCCACAGCAGGTAATAAAATT
>YNXS11
GGTGAAATCTCCCCTGCTATGATTAAGGACATCGGAGCCAACTGGGTCATCCTTGGTCACTCTGAACGTAGGACTATCTTCGGTGAGAAAGATGATCTTGTTGCAGAGAAAGTAAGTACTAAACATAAATGAGATTTATAATATATATTTTTATTCTAAGTAGATACTAATAAATGTGAAATTTCTAGGTTGCCCATGCTCTTGAGTCCGGACTGAAGGTTATCGCTTGCATTGGAGAGACTCTTGAAGAACGTGAGGCTGGAAAGACTGAAGAAGTTGTGTTCAGGCAGACTAAGGCCCTTTTACCAGCTATTGGCAGCAACTGGGACAAGGTCGTACTAGCTTATGAACCCGTTTGGGCTATTGGCACCGGAAAGACCGCCACCCCACAGCAGGTAATAAAATT
>YNPE1
GGTGAAATCTCCCCTGCTATGATTAAGGACATCGGAGCCAACTGGGTCATCCTTGGTCACTCTGAACGTAGGACTATCTTCGGTGAGAAAGATGATCTTGTTGCAGAGAAAGTAAGTACTAAACATAAATGAGATTTATAATATATATTTTTATTCTAAGTAGATACTAATAAATGTGAAATTTCTAGGTTGCCCATGCTCTTGAGTCCGGACTGAAGGTTATCGCTTGCATTGGAGAGACTCTTGAAGAACGTGAGGCTGGAAAGACTGAAGAAGTTGTGTTCAGGCAGACTAAGGCCCTTTTACCAGCTATTGGCAGCAACTGGGACAAGGTCGTACTAGCTTATGAACCCGTTTGGGCTATTGGCACCGGAAAGACCGCCACCCCACAGCAGGTAATAAAATT
>YNPE2
GGTGAAATCTCCCCTGCTATGATTAAGGACATCGGAGCCAACTGGGTCATCCTTGGTCACTCTGAACGTAGGACTATCTTCGGTGAGAAAGATGATCTTGTTGCAGAGAAAGTAAGTACTAAACATAAATGAGATTTATAATATATATTTTTATTCTAAGTAGATACTAATAAATGTGAAATTTCTAGGTTGCCCATGCTCTTGAGTCCGGACTGAAGGTTATCGCTTGCATTGGAGAGACTCTTGAAGAACGTGAGGCTGGAAAGACTGAAGAAGTTGTGTTCAGGCAGACTAAGGCCCTTTTACCAGCTATTGGCAGCAACTGGGACAAGGTCGTACTAGCTTATGAACCCGTTTGGGCTATTGGCACCGGAAAGACCGCCACCCCACAGCAGGTAATAAAATT
>YNPE3
GGTGAAATCTCCCCTGCTATGATTAAGGACATCGGAGCCAACTGGGTCATCCTTGGTCACTCTGAACGTAGGACTATCTTCGGTGAGAAAGATGATCTTGTTGCAGAGAAAGTAAGTACTAAACATAAATGAGATTTATAATATATATTTTTATTCTAAGTAGATACTAATAAATGTGAAATTTCTAGGTTGCCCATGCTCTTGAGTCCGGACTGAAGGTTATCGCTTGCATTGGAGAGACTCTTGAAGAACGTGAGGCTGGAAAGACTGAAGAAGTTGTGTTCAGGCAGACTAAGGCCCTTTTACCAGCTATTGGCAGCAACTGGGACAAGGTCGTACTAGCTTATGAACCCGTTTGGGCTATTGGCACCGGAAAGACCGCCACCCCACAGCAGGTAATAAAATT
>YNPE4
GGTGAAATCTCCCCTGCTATGATTAAGGACATCGGAGCCAACTGGGTCATCCTTGGTCACTCTGAACGTAGGACTATCTTCGGTGAGAAAGATGATCTTGTTGCAGAGAAAGTAAGTACTAAACATAAATGAGATTTATAATATATATTTTTATTCTAAGTAGATACTAATAAATGTGAAATTTCTAGGTTGCCCATGCTCTTGAGTCCGGACTGAAGGTTATCGCTTGCATTGGAGAGACTCTTGAAGAACGTGAGGCTGGAAAGACTGAAGAAGTTGTGTTCAGGCAGACTAAGGCCCTTTTACCAGCTATTGGCAGCAACTGGGACAAGGTCGTACTAGCTTATGAACCCGTTTGGGCTATTGGCACCGGAAAGACCGCCACCCCACAGCAGGTAATAAAATT
>YNPE5
GGTGAAATCTCCCCTGCTATGATTAAGGACATCGGAGCCAACTGGGTCATCCTTGGTCACTCTGAACGTAGGACTATCTTCGGTGAGAAAGATGATCTTGTTGCAGAGAAAGTAAGTACTAAACATAAATGAGATTTATAATATATATTTTTATTCTAAGTAGATACTAATAAATGTGAAATTTCTAGGTTGCCCATGCTCTTGAGTCCGGACTGAAGGTTATCGCTTGCATTGGAGAGACTCTTGAAGAACGTGAGGCTGGAAAGACTGAAGAAGTTGTGTTCAGGCAGACTAAGGCCCTTTTACCAGCTATTGGCAGCAACTGGGACAAGGTCGTACTAGCTTATGAACCCGTTTGGGCTATTGGCACCGGAAAGACCGCCACCCCACAGCAGGTAATAAAATT
>YNPE6
GGTGAAATCTCCCCTGCTATGATTAAGGACATCGGAGCCAACTGGGTCATCCTTGGTCACTCTGAACGTAGGACTATCTTCGGTGAGAAAGATGATCTTGTTGCAGAGAAAGTAAGTACTAAACATAAATGAGATTTATAATATATATTTTTATTCTAAGTAGATACTAATAAATGTGAAATTTCTAGGTTGCCCATGCTCTTGAGTCCGGACTGAAGGTTATCGCTTGCATTGGAGAGACTCTTGAAGAACGTGAGGCTGGAAAGACTGAAGAAGTTGTGTTCAGGCAGACTAAGGCCCTTTTACCAGCTATTGGCAGCAACTGGGACAAGGTCGTACTAGCTTATGAACCCGTTTGGGCTATTGGCACCGGAAAGACCGCCACCCCACAGCAGGTAATAAAATT
>GDXX1
GGTGAAATCTCCCCTGCTATGATTAAGGACATCGGAGCCAACTGGGTCATCCTTGGTCACTCTGAACGTAGGACTATCTTCGGTGAGAAAGATGATCTTGTTGCAGAGAAAGTAAGTACTAAACATAAATGAGATTTATAATATATATTTTTATTCTAAGTAGATACTAATAAATGTGAAATTTCTAGGTTGCCCATGCTCTTGAGTCCGGACTGAAGGTTATCGCTTGCATTGGAGAGACTCTTGAAGAACGTGAGGCTGGAAAGACTGAAGAAGTTGTGTTCAGGCAGACTAAGGCCCTTTTACCAGCTATTGGCAGCAACTGGGACAAGGTCGTACTAGCTTATGAACCCGTTTGGGCTATTGGCACCGGAAAGACCGCCACCCCACAGCAGGTAATAAAATT
>GDXX2
GGTGAAATCTCCCCTGCTATGATTAAGGACATCGGAGCCAACTGGGTCATCCTTGGTCACTCTGAACGTAGGACTATCTTCGGTGAGAAAGATGATCTTGTTGCAGAGAAAGTAAGTACTAAACATAAATGAGATTTATAATATATATTTTTATTCTAAGTAGATACTAATAAATGTGAAATTTCTAGGTTGCCCATGCTCTTGAGTCCGGACTGAAGGTTATCGCTTGCATTGGAGAGACTCTTGAAGAACGTGAGGCTGGAAAGACTGAAGAAGTTGTGTTCAGGCAGACTAAGGCCCTTTTACCAGCTATTGGCAGCAACTGGGACAAGGTCGTACTAGCTTATGAACCCGTTTGGGCTATTGGCACCGGAAAGACCGCCACCCCACAGCAGGTAATAAAATT
>GDXX3
GGTGAAATCTCCCCTGCTATGATTAAGGACATCGGAGCCAACTGGGTCATCCTTGGTCACTCTGAACGTAGGACTATCTTCGGTGAGAAAGATGATCTTGTTGCAGAGAAAGTAAGTACTAAACATAAATGAGATTTATAATATATATTTTTATTCTAAGTAGATACTAATAAATGTGAAATTTCTAGGTTGCCCATGCTCTTGAGTCCGGACTGAAGGTTATCGCTTGCATTGGAGAGACTCTTGAAGAACGTGAGGCTGGAAAGACTGAAGAAGTTGTGTTCAGGCAGACTAAGGCCCTTTTACCAGCTATTGGCAGCAACTGGGACAAGGTCGTACTAGCTTATGAACCCGTTTGGGCTATTGGCACCGGAAAGACCGCCACCCCACAGCAGGTAATAAAATT
>GDXX4
GGTGAAATCTCCCCTGCTATGATTAAGGACATCGGAGCCAACTGGGTCATCCTTGGTCACTCTGAACGTAGGACTATCTTCGGTGAGAAAGATGATCTTGTTGCAGAGAAAGTAAGTACTAAACATAAATGAGATTTATAATATATATTTTTATTCTAAGTAGATACTAATAAATGTGAAATTTCTAGGTTGCCCATGCTCTTGAGTCCGGACTGAAGGTTATCGCTTGCATTGGAGAGACTCTTGAAGAACGTGAGGCTGGAAAGACTGAAGAAGTTGTGTTCAGGCAGACTAAGGCCCTTTTACCAGCTATTGGCAGCAACTGGGACAAGGTCGTACTAGCTTATGAACCCGTTTGGGCTATTGGCACCGGAAAGACCGCCACCCCACAGCAGGTAATAAAATT
>GDXX5
GGTGAAATCTCCCCTGCTATGATTAAGGACATCGGAGCCAACTGGGTCATCCTTGGTCACTCTGAACGTAGGACTATCTTCGGTGAGAAAGATGATCTTGTTGCAGAGAAAGTAAGTACTAAACATAAATGAGATTTATAATATATATTTTTATTCTAAGTAGATACTAATAAATGTGAAATTTCTAGGTTGCCCATGCTCTTGAGTCCGGACTGAAGGTTATCGCTTGCATTGGAGAGACTCTTGAAGAACGTGAGGCTGGAAAGACTGAAGAAGTTGTGTTCAGGCAGACTAAGGCCCTTTTACCAGCTATTGGCAGCAACTGGGACAAGGTCGTACTAGCTTATGAACCCGTTTGGGCTATTGGCACCGGAAAGACCGCCACCCCACAGCAGGTAATAAAATT
>GDPT1
GGTGAAATCTCCCCTGCTATGATTAAGGACATCGGAGCCAACTGGGTCATCCTTGGTCACTCTGAACGTAGGACTATCTTCGGTGAGAAAGATGATCTTGTTGCAGAGAAAGTAAGTACTAAACATAAATGAGATTTATAATATATATTTTTATTCTAAGTAGATACTAATAAATGTGAAATTTCTAGGTTGCCCATGCTCTTGAGTCCGGACTGAAGGTTATCGCTTGCATTGGAGAGACTCTTGAAGAACGTGAGGCTGGAAAGACTGAAGAAGTTGTGTTCAGGCAGACTAAGGCCCTTTTACCAGCTATTGGCAGCAACTGGGACAAGGTCGTACTAGCTTATGAACCCGTTTGGGCTATTGGCACCGGAAAGACCGCCACCCCACAGCAGGTAATAAAATT
>GDPT2
GGTGAAATCTCCCCTGCTATGATTAAGGACATCGGAGCCAACTGGGTCATCCTTGGTCACTCTGAACGTAGGACTATCTTCGGTGAGAAAGATGATCTTGTTGCAGAGAAAGTAAGTACTAAACATAAATGAGATTTATAATATATATTTTTATTCTAAGTAGATACTAATAAATGTGAAATTTCTAGGTTGCCCATGCTCTTGAGTCCGGACTGAAGGTTATCGCTTGCATTGGAGAGACTCTTGAAGAACGTGAGGCTGGAAAGACTGAAGAAGTTGTGTTCAGGCAGACTAAGGCCCTTTTACCAGCTATTGGCAGCAACTGGGACAAGGTCGTACTAGCTTATGAACCCGTTTGGGCTATTGGCACCGGAAAGACCGCCACCCCACAGCAGGTAATAAAATT
>GDPT3
GGTGAAATCTCCCCTGCTATGATTAAGGACATCGGAGCCAACTGGGTCATCCTTGGTCACTCTGAACGTAGGACTATCTTCGGTGAGAAAGATGATCTTGTTGCAGAGAAAGTAAGTACTAAACATAAATGAGATTTATAATATATATTTTTATTCTAAGTAGATACTAATAAATGTGAAATTTCTAGGTTGCCCATGCTCTTGAGTCCGGACTGAAGGTTATCGCTTGCATTGGAGAGACTCTTGAAGAACGTGAGGCTGGAAAGACTGAAGAAGTTGTGTTCAGGCAGACTAAGGCCCTTTTACCAGCTATTGGCAGCAACTGGGACAAGGTCGTACTAGCTTATGAACCCGTTTGGGCTATTGGCACCGGAAAGACCGCCACCCCACAGCAGGTAATAAAATT
>GDPT4
GGTGAAATCTCCCCTGCTATGATTAAGGACATCGGAGCCAACTGGGTCATCCTTGGTCACTCTGAACGTAGGACTATCTTCGGTGAGAAAGATGATCTTGTTGCAGAGAAAGTAAGTACTAAACATAAATGAGATTTATAATATATATTTTTATTCTAAGTAGATACTAATAAATGTGAAATTTCTAGGTTGCCCATGCTCTTGAGTCCGGACTGAAGGTTATCGCTTGCATTGGAGAGACTCTTGAAGAACGTGAGGCTGGAAAGACTGAAGAAGTTGTGTTCAGGCAGACTAAGGCCCTTTTACCAGCTATTGGCAGCAACTGGGACAAGGTCGTACTAGCTTATGAACCCGTTTGGGCTATTGGCACCGGAAAGACCGCCACCCCACAGCAGGTAATAAAATT
>GDPT5
GGTGAAATCTCCCCTGCTATGATTAAGGACATCGGAGCCAACTGGGTCATCCTTGGTCACTCTGAACGTAGGACTATCTTCGGTGAGAAAGATGATCTTGTTGCAGAGAAAGTAAGTACTAAACATAAATGAGATTTATAATATATATTTTTATTCTAAGTAGATACTAATAAATGTGAAATTTCTAGGTTGCCCATGCTCTTGAGTCCGGACTGAAGGTTATCGCTTGCATTGGAGAGACTCTTGAAGAACGTGAGGCTGGAAAGACTGAAGAAGTTGTGTTCAGGCAGACTAAGGCCCTTTTACCAGCTATTGGCAGCAACTGGGACAAGGTCGTACTAGCTTATGAACCCGTTTGGGCTATTGGCACCGGAAAGACCGCCACCCCACAGCAGGTAATAAAATT
>GDPT6
GGTGAAATCTCCCCTGCTATGATTAAGGACATCGGAGCCAACTGGGTCATCCTTGGTCACTCTGAACGTAGGACTATCTTCGGTGAGAAAGATGATCTTGTTGCAGAGAAAGTAAGTACTAAACATAAATGAGATTTATAATATATATTTTTATTCTAAGTAGATACTAATAAATGTGAAATTTCTAGGTTGCCCATGCTCTTGAGTCCGGACTGAAGGTTATCGCTTGCATTGGAGAGACTCTTGAAGAACGTGAGGCTGGAAAGACTGAAGAAGTTGTGTTCAGGCAGACTAAGGCCCTTTTACCAGCTATTGGCAGCAACTGGGACAAGGTCGTACTAGCTTATGAACCCGTTTGGGCTATTGGCACCGGAAAGACCGCCACCCCACAGCAGGTAATAAAATT
>GDKFQ2
GGTGAAATCTCCCCTGCTATGATTAAGGACATCGGAGCCAACTGGGTCATCCTTGGTCACTCTGAACGTAGGACTATCTTCGGTGAGAAAGATGATCTTGTTGCAGAGAAAGTAAGTACTAAACATAAATGAGATTTATAATATATATTTTTATTCTAAGTAGATACTAATAAATGTGAAATTTCTAGGTTGCCCATGCTCTTGAGTCCGGACTGAAGGTTATCGCTTGCATTGGAGAGACTCTTGAAGAACGTGAGGCTGGAAAGACTGAAGAAGTTGTGTTCAGGCAGACTAAGGCCCTTTTACCAGCTATTGGCAGCAACTGGGACAAGGTCGTACTAGCTTATGAACCCGTTTGGGCTATTGGCACCGGAAAGACCGCCACCCCACAGCAGGTAATAAAATT
>GDKFQ3
GGTGAAATCTCCCCTGCTATGATTAAGGACATCGGAGCCAACTGGGTCATCCTTGGTCACTCTGAACGTAGGACTATCTTCGGTGAGAAAGATGATCTTGTTGCAGAGAAAGTAAGTACTAAACATAAATGAGATTTATAATATATATTTTTATTCTAAGTAGATACTAATAAATGTGAAATTTCTAGGTTGCCCATGCTCTTGAGTCCGGACTGAAGGTTATCGCTTGCATTGGAGAGACTCTTGAAGAACGTGAGGCTGGAAAGACTGAAGAAGTTGTGTTCAGGCAGACTAAGGCCCTTTTACCAGCTATTGGCAGCAACTGGGACAAGGTCGTACTAGCTTATGAACCCGTTTGGGCTATTGGCACCGGAAAGACCGCCACCCCACAGCAGGTAATAAAATT
>GDSX1
GGTGAAATCTCCCCTGCTATGATTAAGGACATCGGAGCCAACTGGGTCATCCTTGGTCACTCTGAACGTAGGACTATCTTCGGTGAGAAAGATGATCTTGTTGCAGAGAAAGTAAGTACTAAACATAAATGAGATTTATAATATATATTTTTATTCTAAGTAGATACTAATAAATGTGAAATTTCTAGGTTGCCCATGCTCTTGAGTCCGGACTGAAGGTTATCGCTTGCATTGGAGAGACTCTTGAAGAACGTGAGGCTGGAAAGACTGAAGAAGTTGTGTTCAGGCAGACTAAGGCCCTTTTACCAGCTATTGGCAGCAACTGGGACAAGGTCGTACTAGCTTATGAACCCGTTTGGGCTATTGGCACCGGAAAGACCGCCACCCCACAGCAGGTAATAAAATT
>GDSX2
GGTGAAATCTCCCCTGCTATGATTAAGGACATCGGAGCCAACTGGGTCATCCTTGGTCACTCTGAACGTAGGACTATCTTCGGTGAGAAAGATGATCTTGTTGCAGAGAAAGTAAGTACTAAACATAAATGAGATTTATAATATATATTTTTATTCTAAGTAGATACTAATAAATGTGAAATTTCTAGGTTGCCCATGCTCTTGAGTCCGGACTGAAGGTTATCGCTTGCATTGGAGAGACTCTTGAAGAACGTGAGGCTGGAAAGACTGAAGAAGTTGTGTTCAGGCAGACTAAGGCCCTTTTACCAGCTATTGGCAGCAACTGGGACAAGGTCGTACTAGCTTATGAACCCGTTTGGGCTATTGGCACCGGAAAGACCGCCACCCCACAGCAGGTAATAAAATT
>GDSX3
GGTGAAATCTCCCCTGCTATGATTAAGGACATCGGAGCCAACTGGGTCATCCTTGGTCACTCTGAACGTAGGACTATCTTCGGTGAGAAAGATGATCTTGTTGCAGAGAAAGTAAGTACTAAACATAAATGAGATTTATAATATATATTTTTATTCTAAGTAGATACTAATAAATGTGAAATTTCTAGGTTGCCCATGCTCTTGAGTCCGGACTGAAGGTTATCGCTTGCATTGGAGAGACTCTTGAAGAACGTGAGGCTGGAAAGACTGAAGAAGTTGTGTTCAGGCAGACTAAGGCCCTTTTACCAGCTATTGGCAGCAACTGGGACAAGGTCGTACTAGCTTATGAACCCGTTTGGGCTATTGGCACCGGAAAGACTGCCACTCCACAGCAGGTAATAAAATT
>GDSX4
GGTGAAATCTCCCCTGCTATGATTAAGGACATCGGAGCCAACTGGGTCATCCTTGGTCACTCTGAACGTAGGACTATCTTCGGTGAGAAAGATGATCTTGTTGCAGAGAAAGTAAGTACTAAACATAAATGAGATTTATAATATATATTTTTATTCTAAGTAGATACTAATAAATGTGAAATTTCTAGGTTGCCCATGCTCTTGAGTCCGGACTGAAGGTTATCGCTTGCATTGGAGAGACTCTTGAAGAACGTGAGGCTGGAAAGACTGAAGAAGTTGTGTTCAGGCAGACTAAGGCCCTTTTACCAGCTATTGGCAGCAACTGGGACAAGGTCGTACTAGCTTATGAACCCGTTTGGGCTATTGGCACCGGAAAGACCGCCACCCCACAGCAGGTAATAAAATT
>GDSX5
GGTGAAATCTCCCCTGCTATGATTAAGGACATCGGAGCCAACTGGGTCATCCTTGGTCACTCTGAACGTAGGACTATCTTCGGTGAGAAAGATGATCTTGTTGCAGAGAAAGTAAGTACTAAACATAAATGAGATTTATAATATATATTTTTATTCTAAGTAGATACTAATAAATGTGAAATTTCTAGGTTGCCCATGCTCTTGAGTCCGGACTGAAGGTTATCGCTTGCATTGGAGAGACTCTTGAAGAACGTGAGGCTGGAAAGACTGAAGAAGTTGTGTTCAGGCAGACTAAGGCCCTTTTACCAGCTATTGGCAGCAACTGGGACAAGGTCGTACTAGCTTATGAACCCGTTTGGGCTATTGGCACCGGAAAGACCGCCACCCCACAGCAGGTAATAAAATT
>GDSX6
GGTGAAATCTCCCCTGCTATGATTAAGGACATCGGAGCCAACTGGGTCATCCTTGGTCACTCTGAACGTAGGACTATCTTCGGTGAGAAAGATGATCTTGTTGCAGAGAAAGTAAGTACTAAACATAAATGAGATTTATAATATATATTTTTATTCTAAGTAGATACTAATAAATGTGAAATTTCTAGGTTGCCCATGCTCTTGAGTCCGGACTGAAGGTTATCGCTTGCATTGGAGAGACTCTTGAAGAACGTGAGGCTGGAAAGACTGAAGAAGTTGTGTTCAGGCAGACTAAGGCCCTTTTACCAGCTATTGGCAGCAACTGGGACAAGGTCGTACTAGCTTATGAACCCGTTTGGGCTATTGGCACCGGAAAGACCGCCACCCCACAGCAGGTAATAAAATT
>GDLZ1
GGTGAAATCTCCCCTGCTATGATTAAGGACATCGGAGCCAACTGGGTCATCCTTGGTCACTCTGAACGTAGGACTATCTTCGGTGAGAAAGATGATCTTGTTGCAGAGAAAGTAAGTACTAAACATAAATGAGATTTATGATATATATTTTTATTCTAAGTAGATACTAATAAATGTGAAATTTCTAGGTTGCCCATGCTCTTGAGTCCGGACTGAAGGTTATCGCTTGCATTGGAGAGACTCTTGAAGAACGTGAGGCTGGAAAGACTGAAGAAGTTGTGTTCAGGCAGACTAAGGCCCTTTTACCAGCTATTGGCAGCAACTGGGACAAGGTCGTACTAGCTTATGAACCCGTTTGGGCTATTGGCACCGGAAAGACTGCCACTCCACAGCAGGTAATAAAATT
>GDLZ2
GGTGAAATCTCCCCTGCTATGATTAAGGACATCGGAGCCAACTGGGTCATCCTTGGTCACTCTGAACGTAGGACTATCTTCGGTGAGAAAGATGATCTTGTTGCAGAGAAAGTAAGTACTAAACATAAATGAGATTTATAATATATATTTTTATTCTAAGTAGATACTAATAAGAGTGAAATTTCTAGGTTGCCCATGCTCTTGAGTCCGGACTGAAGGTTATCGCTTGCATTGGAGAGACTCTTGAAGAACGTGAGGCTGGAAAGACTGAAGAAGTTGTGTTCAGGCAGACTAAGGCCCTTTTACCAGCTATTGGCAGCAACTGGGACAAGGTCGTACTAGCTTATGAACCCGTTTGGGCTATTGGCACCGGAAAGACTGCCACTCCACAGCAGGTAATAAAATT
>GDLZ3
GGTGAAATCTCCCCTGCTATGATTAAGGACATCGGAGCCAACTGGGTCATCCTTGGTCACTCTGAACGTAGGACTATCTTCGGTGAGAAAGATGATCTTGTTGCAGAGAAAGTAAGTACTAAACATAAATGAGATTTATAATATATATTTTTATTCTAAGTAGATACTAATAAATGTGAAATTTCTAGGTTGCCCATGCTCTTGAGTCCGGACTGAAGGTTATCGCTTGCATTGGAGAGACTCTTGAAGAACGTGAGGCTGGAAAGACTGAAGAAGTTGTGTTCAGGCAGACTAAGGCCCTTTTACCAGCTATTGGCAGCAACTGGGACAAGGTCGTACTAGCTTATGAACCCGTTTGGGCTATTGGCACCGGAAAGACCGCCACCCCACAGCAGGTAATAAAATT
>GDLZ4
GGTGAAATCTCCCCTGCTATGATTAAGGACATCGGAGCCAACTGGGTCATCCTTGGTCACTCTGAACGTAGGACTATCTTCGGTGAGAAAGATGATCTTGTTGCAGAGAAAGTAAGTACTAAACATAAATGAGATTTATGATATATATTTTTATTCTAAGTAGATACTAATAAATGTGAAATTTCTAGGTTGCCCATGCTCTTGAGTCCGGACTGAAGGTTATCGCTTGCATTGGAGAGACTCTTGAAGAACGTGAGGCTGGAAAGACTGAAGAAGTTGTGTTCAGGCAGACTAAGGCCCTTTTACCAGCTATTGGCAGCAACTGGGACAAGGTCGTACTAGCTTATGAACCCGTTTGGGCTATTGGCACCGGAAAGACTGCCACTCCACAGCAGGTAATAAAATT
>GDLZ5
GGTGAAATCTCCCCTGCTATGATTAAGGACATCGGAGCCAACTGGGTCATCCTTGGTCACTCTGAACGTAGGACTATCTTCGGTGAGAAAGATGATCTTGTTGCAGAGAAAGTAAGTACTAAACATAAATGAGATTTATAATATATATTTTTATTCTAAGTAGATACTAATAAGAGTGAAATTTCTAGGTTGCCCATGCTCTTGAGTCCGGACTGAAGGTTATCGCTTGCATTGGAGAGACTCTTGAAGAACGTGAGGCTGGAAAGACTGAAGAAGTTGTGTTCAGGCAGACTAAGGCCCTTTTACCAGCTATTGGCAGCAACTGGGACAAGGTCGTACTAGCTTATGAACCCGTTTGGGCTATTGGCACCGGAAAGACTGCCACTCCACAGCAGGTAATAAAATT
>GDLZ6
GGTGAAATCTCCCCTGCTATGATTAAGGACATCGGAGCCAACTGGGTCATCCTTGGTCACTCTGAACGTAGGACTATCTTCGGTGAGAAAGATGATCTTGTTGCAGAGAAAGTAAGTACTAAACATAAATGAGATTTATAATATATATTTTTATTCTAAGTAGATACTAATAAATGTGAAATTTCTAGGTTGCCCATGCTCTTGAGTCCGGACTGAAGGTTATCGCTTGCATTGGAGAGACTCTTGAAGAACGTGAGGCTGGAAAGACTGAAGAAGTTGTGTTCAGGCAGACTAAGGCCCTTTTACCAGCTATTGGCAGCAACTGGGACAAGGTCGTACTAGCTTATGAACCCGTTTGGGCTATTGGCACCGGAAAGACCGCCACCCCACAGCAGGTAATAAAATT
>GDGZ1
GGTGAAATCTCCCCTGCTATGATTAAGGACATCGGAGCCAACTGGGTCATCCTTGGTCACTCTGAACGTAGGACTATCTTCGGTGAGAAAGATGATCTTGTTGCAGAGAAAGTAAGTACTAAACATAAATGAGATTTATAATATATATTTTTATTCTAAGTAGATACTAATAAATGTGAAATTTCTAGGTTGCCCATGCTCTTGAGTCCGGACTGAAGGTTATCGCTTGCATTGGAGAGACTCTTGAAGAACGTGAGGCTGGAAAGACTGAAGAAGTTGTGTTCAGGCAGACTAAGGCCCTTTTACCAGCTATTGGCAGCAACTGGGACAAGGTCGTACTAGCTTATGAACCCGTTTGGGCTATTGGCACCGGAAAGACCGCCACCCCACAGCAGGTAATAAAATT
>GDGZ2
GGTGAAATCTCCCCTGCTATGATTAAGGACATCGGAGCCAACTGGGTCATCCTTGGTCACTCTGAACGTAGGACTATCTTCGGTGAGAAAGATGATCTTGTTGCAGAGAAAGTAAGTACTAAACATAAATGAGATTTATAATATATATTTTTATTCTAAGTAGATACTAATAAATGTGAAATTTCTAGGTTGCCCATGCTCTTGAGTCCGGACTGAAGGTTATCGCTTGCATTGGAGAGACTCTTGAAGAACGTGAGGCTGGAAAGACTGAAGAAGTTGTGTTCAGGCAGACTAAGGCCCTTTTACCAGCTATTGGCAGCAACTGGGACAAGGTCGTACTAGCTTATGAACCCGTTTGGGCTATTGGCACCGGAAAGACTGCCACTCCACAGCAGGTAATAAAATT
>GDGZ3
GGTGAAATCTCCCCTGCTATGATTAAGGACATCGGAGCCAACTGGGTCATCCTTGGTCACTCTGAACGTAGGACTATCTTCGGTGAGAAAGATGATCTTGTTGCAGAGAAAGTAAGTACTAAACATAAATGAGATTTATAATATATATTTTTATTCTAAGTAGATACTAATAAATGTGAAATTTCTAGGTTGCCCATGCTCTTGAGTCCGGACTGAAGGTTATCGCTTGCATTGGAGAGACTCTTGAAGAACGTGAGGCTGGAAAGACTGAAGAAGTTGTGTTCAGGCAGACTAAGGCCCTTTTACCAGCTATTGGCAGCAACTGGGACAAGGTCGTACTAGCTTATGAACCCGTTTGGGCTATTGGCACCGGAAAGACCGCCACCCCACAGCAGGTAATAAAATT
>GDGZ4
GGTGAAATCTCCCCTGCTATGATTAAGGACATCGGAGCCAACTGGGTCATCCTTGGTCACTCTGAACGTAGGACTATCTTCGGTGAGAAAGATGATCTTGTTGCAGAGAAAGTAAGTACTAAACATAAATGAGATTTATAATATATATTTTTATTCTAAGTAGATACTAATAAATGTGAAATTTCTAGGTTGCCCATGCTCTTGAGTCCGGACTGAAGGTTATCGCTTGCATTGGAGAGACTCTTGAAGAACGTGAGGCTGGAAAGACTGAAGAAGTTGTGTTCAGGCAGACTAAGGCCCTTTTACCAGCTATTGGCAGCAACTGGGACAAGGTCGTACTAGCTTATGAACCCGTTTGGGCTATTGGCACCGGAAAGACCGCCACCCCACAGCAGGTAATAAAATT
>GDGZ5
GGTGAAATCTCCCCTGCTATGATTAAGGACATCGGAGCCAACTGGGTCATCCTTGGTCACTCTGAACGTAGGACTATCTTCGGTGAGAAAGATGATCTTGTTGCAGAGAAAGTAAGTACTAAACATAAATGAGATTTATAATATATATTTTTATTCTAAGTAGATACTAATAAATGTGAAATTTCTAGGTTGCCCATGCTCTTGAGTCCGGACTGAAGGTTATCGCTTGCATTGGAGAGACTCTTGAAGAACGTGAGGCTGGAAAGACTGAAGAAGTTGTGTTCAGGCAGACTAAGGCCCTTTTACCAGCTATTGGCAGCAACTGGGACAAGGTCGTACTAGCTTATGAACCCGTTTGGGCTATTGGCACCGGAAAGACTGCCACCCCACAGCAGGTAATAAAATT
>GDGZ6
GGTGAAATCTCCCCTGCTATGATTAAGGACATCGGAGCCAACTGGGTCATCCTTGGTCACTCTGAACGTAGGACTATCTTCGGTGAGAAAGATGATCTTGTTGCAGAGAAAGTAAGTACTAAACATAAATGAGATTTATAATATATATTTTTATTCTAAGTAGATACTAATAAATGTGAAATTTCTAGGTTGCCCATGCTCTTGAGTCCGGACTGAAGGTTATCGCTTGCATTGGAGAGACTCTTGAAGAACGTGAGGCTGGAAAGACTGAAGAAGTTGTGTTCAGGCAGACTAAGGCCCTTTTACCAGCTATTGGCAGCAACTGGGACAAGGTCGTACTAGCTTATGAACCCGTTTGGGCTATTGGCACCGGAAAGACCGCCACCCCACAGCAGGTAATAAAATT
>GDHZ1
GGTGAAATCTCCCCTGCTATGATTAAGGACATCGGAGCCAACTGGGTCATCCTTGGTCACTCTGAACGTAGGACTATCTTCGGTGAGAAAGATGATCTTGTTGCAGAGAAAGTAAGTACTAAACATAAATGAGATTTATAATATATATTTTTATTCTAAGTAGATACTAATAAATGTGAAATTTCTAGGTTGCCCATGCTCTTGAGTCCGGACTGAAGGTTATCGCTTGCATTGGAGAGACTCTTGAAGAACGTGAGGCTGGAAAGACTGAAGAAGTTGTGTTCAGGCAGACTAAGGCCCTTTTACCAGCTATTGGCAGCAACTGGGACAAGGTCGTACTAGCTTATGAACCCGTTTGGGCTATTGGCACCGGAAAGACCGCCACCCCACAGCAGGTAATAAAATT
>GDHZ2
GGTGAAATCTCCCCTGCTATGATTAAGGACATCGGAGCCAACTGGGTCATCCTTGGTCACTCTGAACGTAGGACTATCTTCGGTGAGAAAGATGATCTTGTTGCAGAGAAAGTAAGTACTAAACATAAATGAGATTTATAATATATATTTTTATTCTAAGTAGATACTAATAAATGTGAAATTTCTAGGTTGCCCATGCTCTTGAGTCCGGACTGAAGGTTATCGCTTGCATTGGAGAGACTCTTGAAGAACGTGAGGCTGGAAAGACTGAAGAAGTTGTGTTCAGGCAGACTAAGGCCCTTTTACCAGCTATTGGCAGCAACTGGGACAAGGTCGTACTAGCTTATGAACCCGTTTGGGCTATTGGCACCGGAAAGACTGCCACCCCACAGCAGGTAATAAAATT
>GDHZ3
GGTGAAATCTCCCCTGCTATGATTAAGGACATCGGAGCCAACTGGGTCATCCTTGGTCACTCTGAACGTAGGACTATCTTCGGTGAGAAAGATGATCTTGTTGCAGAGAAAGTAAGTACTAAACATAAATGAGATTTATAATATATATTTTTATTCTAAGTAGATACTAATAAGAGTGAAATTTCTAGGTTGCCCATGCTCTTGAGTCCGGACTGAAGGTTATCGCTTGCATTGGAGAGACTCTTGAAGAACGTGAGGCTGGAAAGACTGAAGAAGTTGTGTTCAGGCAGACTAAGGCCCTTTTACCAGCTATTGGCAGCAACTGGGACAAGGTCGTACTAGCTTATGAACCCGTTTGGGCTATTGGCACCGGAAAGACTGCCACTCCACAGCAGGTAATAAAATT
>GDHZ4
GGTGAAATCTCCCCTGCTATGATTAAGGACATCGGAGCCAACTGGGTCATCCTTGGTCACTCTGAACGTAGGACTATCTTCGGTGAGAAAGATGATCTTGTTGCAGAGAAAGTAAGTACTAAACATAAATGAGATTTATAATATATATTTTTATTCTAAGTAGATACTAATAAATGTGAAATTTCTAGGTTGCCCATGCTCTTGAGTCCGGACTGAAGGTTATCGCTTGCATTGGAGAGACTCTTGAAGAACGTGAGGCTGGAAAGACTGAAGAAGTTGTGTTCAGGCAGACTAAGGCCCTTTTACCAGCTATTGGCAGCAACTGGGACAAGGTCGTACTAGCTTATGAACCCGTTTGGGCTATTGGCACCGGAAAGACCGCCACCCCACAGCAGGTAATAAAATT
>GDHZ5
GGTGAAATCTCCCCTGCTATGATTAAGGACATCGGAGCCAACTGGGTCATCCTTGGTCACTCTGAACGTAGGACTATCTTCGGTGAGAAAGATGATCTTGTTGCAGAGAAAGTAAGTACTAAACATAAATGAGATTTATAATATATATTTTTATTCTAAGTAGATACTAATAAGAGTGAAATTTCTAGGTTGCCCATGCTCTTGAGTCCGGACTGAAGGTTATCGCTTGCATTGGAGAGACTCTTGAAGAACGTGAGGCTGGAAAGACTGAAGAAGTTGTGTTCAGGCAGACTAAGGCCCTTTTACCAGCTATTGGCAGCAACTGGGACAAGGTCGTACTAGCTTATGAACCCGTTTGGGCTATTGGCACCGGAAAGACTGCCACTCCACAGCAGGTAATAAAATT
>GDHZ6
GGTGAAATCTCCCCTGCTATGATTAAGGACATCGGAGCCAACTGGGTCATCCTTGGTCACTCTGAACGTAGGACTATCTTCGGTGAGAAAGATGATCTTGTTGCAGAGAAAGTAAGTACTAAACATAAATGAGATTTATAATATATATTTTTATTCTAAGTAGATACTAATAAGAGTGAAATTTCTAGGTTGCCCATGCTCTTGAGTCCGGACTGAAGGTTATCGCTTGCATTGGAGAGACTCTTGAAGAACGTGAGGCTGGAAAGACTGAAGAAGTTGTGTTCAGGCAGACTAAGGCCCTTTTACCAGCTATTGGCAGCAACTGGGACAAGGTCGTACTAGCTTATGAACCCGTTTGGGCTATTGGCACCGGAAAGACTGCCACTCCACAGCAGGTAATAAAATT
>GDWC2
GGTGAAATCTCCCCTGCTATGATTAAGGACATCGGAGCCAACTGGGTCATCCTTGGTCACTCTGAACGTAGGACTATCTTCGGTGAGAAAGATGATCTTGTTGCAGAGAAAGTAAGTACTAAACATAAATGAGATTTATAATATATATTTTTATTCTAAGTAGATACTAATAAATGTGAAATTTCTAGGTTGCCCATGCTCTTGAGTCCGGACTGAAGGTTATCGCTTGCATTGGAGAGACTCTTGAAGAACGTGAGGCTGGAAAGACTGAAGAAGTTGTGTTCAGGCAGACTAAGGCCCTTTTACCAGCTATTGGCAGCAACTGGGACAAGGTCGTACTAGCTTATGAACCCGTTTGGGCTATTGGCACCGGAAAGACTGCCACTCCACAGCAGGTAATAAAATT
>GDWC4
GGTGAAATCTCCCCTGCTATGATTAAGGACATCGGAGCCAACTGGGTCATCCTTGGTCACTCTGAACGTAGGACTATCTTCGGTGAGAAAGATGATCTTGTTGCAGAGAAAGTAAGTACTAAACATAAATGAGATTTATAATATATATTTTTATTCTAAGTAGATACTAATAAGAGTGAAATTTCTAGGTTGCCCATGCTCTTGAGTCCGGACTGAAGGTTATCGCTTGCATTGGAGAGACTCTTGAAGAACGTGAGGCTGGAAAGACTGAAGAAGTTGTGTTCAGGCAGACTAAGGCCCTTTTACCAGCTATTGGCAGCAACTGGGACAAGGTCGTACTAGCTTATGAACCCGTTTGGGCTATTGGCACCGGAAAGACTGCCACTCCACAGCAGGTAATAAAATT
>GDWC5
GGTGAAATCTCCCCTGCTATGATTAAGGACATCGGAGCCAACTGGGTCATCCTTGGTCACTCTGAACGTAGGACTATCTTCGGTGAGAAAGATGATCTTGTTGCAGAGAAAGTAAGTACTAAACATAAATGAGATTTATAATATATATTTTTATTCTAAGTAGATACTAATAAGAGTGAAATTTCTAGGTTGCCCATGCTCTTGAGTCCGGACTGAAGGTTATCGCTTGCATTGGAGAGACTCTTGAAGAACGTGAGGCTGGAAAGACTGAAGAAGTTGTGTTCAGGCAGACTAAGGCCCTTTTACCAGCTATTGGCAGCAACTGGGACAAGGTCGTACTAGCTTATGAACCCGTTTGGGCTATTGGCACCGGAAAGACTGCCACTCCACAGCAGGTAATAAAATT
>GDWC6
GGTGAAATCTCCCCTGCTATGATTAAGGACATCGGAGCCAACTGGGTCATCCTTGGTCACTCTGAACGTAGGACTATCTTCGGTGAGAAAGATGATCTTGTTGCAGAGAAAGTAAGTACTAAACATAAATGAGATTTATAATATATATTTTTATTCTAAGTAGATACTAATAAGAGTGAAATTTCTAGGTTGCCCATGCTCTTGAGTCCGGACTGAAGGTTATCGCTTGCATTGGAGAGACTCTTGAAGAACGTGAGGCTGGAAAGACTGAAGAAGTTGTGTTCAGGCAGACTAAGGCCCTTTTACCAGCTATTGGCAGCAACTGGGACAAGGTCGTACTAGCTTATGAACCCGTTTGGGCTATTGGCACCGGAAAGACTGCCACTCCACAGCAGGTAATAAAATT
>GDKFQ1
GGTGAAATCTCCCCTGCTATGATTAAGGACATCGGAGCCAACTGGGTCATCCTTGGTCACTCTGAACGTAGGACTATCTTCGGTGAGAAAGATGATCTTGTTGCAGAGAAAGTAAGTACTAAACATAAATGAGATTTATAATATATATTTTTATTCTAAGTAGATACTAATAAATGTGAAATTTCTAGGTTGCCCATGCTCTTGAGTCCGGACTGAAGGTTATCGCTTGCATTGGAGAGACTCTTGAAGAACGTGAGGCTGGAAAGACTGAAGAAGTTGTGTTCAGGCAGACTAAGGCCCTTTTACCAGCTATTGGCAGCAACTGGGACAAGGTCGTACTAGCTTATGAACCCGTTTGGGCTATTGGCACCGGAAAGACCGCCACCCCACAGCAGGTAATAAAATT
>GDMZ1
GGTGAAATCTCCCCTGCTATGATTAAGGACATCGGAGCCAACTGGGTCATCCTTGGTCACTCTGAACGTAGGACTATCTTCGGTGAGAAAGATGATCTTGTTGCAGAGAAAGTAAGTACTAAACATAAATGAGATTTATAATATATATTTTTATTCTAAGTAGATACTAATAAATGTGAAATTTCTAGGTTGCCCATGCTCTTGAGTCCGGACTGAAGGTTATCGCTTGCATTGGAGAGACTCTTGAAGAACGTGAGGCTGGAAAGACTGAAGAAGTTGTGTTCAGGCAGACTAAGGCCCTTTTACCAGCTATTGGCAGCAACTGGGACAAGGTCGTACTAGCTTATGAACCCGTTTGGGCTATTGGCACCGGAAAGACCGCCACCCCACAGCAGGTAATAAAATT
>GDMZ2
GGTGAAATCTCCCCTGCTATGATTAAGGACATCGGAGCCAACTGGGTCATCCTTGGTCACTCTGAACGTAGGACTATCTTCGGTGAGAAAGATGATCTTGTTGCAGAGAAAGTAAGTACTAAACATAAATGAGATTTATAATATATATTTTTATTCTAAGTAGATACTAATAAATGTGAAATTTCTAGGTTGCCCATGCTCTTGAGTCCGGACTGAAGGTTATCGCTTGCATTGGAGAGACTCTTGAAGAACGTGAGGCTGGAAAGACTGAAGAAGTTGTGTTCAGGCAGACTAAGGCCCTTTTACCAGCTATTGGCAGCAACTGGGACAAGGTCGTACTAGCTTATGAACCCGTTTGGGCTATTGGCACCGGAAAGACCGCCACCCCACAGCAGGTAATAAAATT
>GDHS1
GGTGAAATCTCCCCTGCTATGATTAAGGACATCGGAGCCAACTGGGTCATCCTTGGTCACTCTGAACGTAGGACTATCTTCGGTGAGAAAGATGATCTTGTTGCAGAGAAAGTAAGTACTAAACATAAATGAGATTTATAATATATATTTTTATTCTAAGTAGATACTAATAAGAGTGAAATTTCTAGGTTGCCCATGCTCTTGAGTCCGGACTGAAGGTTATCGCTTGCATTGGAGAGACTCTTGAAGAACGTGAGGCTGGAAAGACTGAAGAAGTTGTGTTCAGGCAGACTAAGGCCCTTTTACCAGCTATTGGCAGCAACTGGGACAAGGTCGTACTAGCTTATGAACCCGTTTGGGCTATTGGCACCGGAAAGACTGCCACTCCACAGCAGGTAATAAAATT
>GDHS2
GGTGAAATCTCCCCTGCTATGATTAAGGACATCGGAGCCAACTGGGTCATCCTTGGTCACTCTGAACGTAGGACTATCTTCGGTGAGAAAGATGATCTTGTTGCAGAGAAAGTAAGTACTAAACATAAATGAGATTTATAATATATATTTTTATTCTAAGTAGATACTAATAAGAGTGAAATTTCTAGGTTGCCCATGCTCTTGAGTCCGGACTGAAGGTTATCGCTTGCATTGGAGAGACTCTTGAAGAACGTGAGGCTGGAAAGACTGAAGAAGTTGTGTTCAGGCAGACTAAGGCCCTTTTACCAGCTATTGGCAGCAACTGGGACAAGGTCGTACTAGCTTATGAACCCGTTTGGGCTATTGGCACCGGAAAGACTGCCACTCCACAGCAGGTAATAAAATT
>GDHS3
GGTGAAATCTCCCCTGCTATGATTAAGGACATCGGAGCCAACTGGGTCATCCTTGGTCACTCTGAACGTAGGACTATCTTCGGTGAGAAAGATGATCTTGTTGCAGAGAAAGTAAGTACTAAACATAAATGAGATTTATAATATATATTTTTATTCTAAGTAGATACTAATAAGAGTGAAATTTCTAGGTTGCCCATGCTCTTGAGTCCGGACTGAAGGTTATCGCTTGCATTGGAGAGACTCTTGAAGAACGTGAGGCTGGAAAGACTGAAGAAGTTGTGTTCAGGCAGACTAAGGCCCTTTTACCAGCTATTGGCAGCAACTGGGACAAGGTCGTACTAGCTTATGAACCCGTTTGGGCTATTGGCACCGGAAAGACTGCCACTCCACAGCAGGTAATAAAATT
>GDHS4
GGTGAAATCTCCCCTGCTATGATTAAGGACATCGGAGCCAACTGGGTCATCCTTGGTCACTCTGAACGTAGGACTATCTTCGGTGAGAAAGATGATCTTGTTGCAGAGAAAGTAAGTACTAAACATAAATGAGATTTATAATATATATTTTTATTCTAAGTAGATACTAATAAGAGTGAAATTTCTAGGTTGCCCATGCTCTTGAGTCCGGACTGAAGGTTATCGCTTGCATTGGAGAGACTCTTGAAGAACGTGAGGCTGGAAAGACTGAAGAAGTTGTGTTCAGGCAGACTAAGGCCCTTTTACCAGCTATTGGCAGCAACTGGGACAAGGTCGTACTAGCTTATGAACCCGTTTGGGCTATTGGCACCGGAAAGACTGCCACTCCACAGCAGGTAATAAAATT
>GDLJ1
GGTGAAATCTCCCCTGCTATGATTAAGGACATCGGAGCCAACTGGGTCATCCTTGGTCACTCTGAACGTAGGACTATCTTCGGTGAGAAAGATGATCTTGTTGCAGAGAAAGTAAGTACTAAACATAAATGAGATTTATAATATATATTTTTATTCTAAGTAGATACTAATAAATGTGAAATTTCTAGGTTGCCCATGCTCTTGAGTCCGGACTGAAGGTTATCGCTTGCATTGGAGAGACTCTTGAAGAACGTGAGGCTGGAAAGACTGAAGAAGTTGTGTTCAGGCAGACTAAGGCCCTTTTACCAGCTATTGGCAGCAACTGGGACAAGGTCGTACTAGCTTATGAACCCGTTTGGGCTATTGGCACCGGAAAGACCGCCACCCCACAGCAGGTAATAAAATT
>GDLJ2
GGTGAAATCTCCCCTGCTATGATTAAGGACATCGGAGCCAACTGGGTCATCCTTGGTCACTCTGAACGTAGGACTATCTTCGGTGAGAAAGATGATCTTGTTGCAGAGAAAGTAAGTACTAAACATAAATGAGATTTATAATATATATTTTTATTCTAAGTAGATACTAATAAGAGTGAAATTTCTAGGTTGCCCATGCTCTTGAGTCCGGACTGAAGGTTATCGCTTGCATTGGAGAGACTCTTGAAGAACGTGAGGCTGGAAAGACTGAAGAAGTTGTGTTCAGGCAGACTAAGGCCCTTTTACCAGCTATTGGCAGCAACTGGGACAAGGTCGTACTAGCTTATGAACCCGTTTGGGCTATTGGCACCGGAAAGACTGCCACTCCACAGCAGGTAATAAAATT
>GDLJ3
GGTGAAATCTCCCCTGCTATGATTAAGGACATCGGAGCCAACTGGGTCATCCTTGGTCACTCTGAACGTAGGACTATCTTCGGTGAGAAAGATGATCTTGTTGCAGAGAAAGTAAGTACTAAACATAAATGAGATTTATAATATATATTTTTATTCTAAGTAGATACTAATAAATGTGAAATTTCTAGGTTGCCCATGCTCTTGAGTCCGGACTGAAGGTTATCGCTTGCATTGGAGAGACTCTTGAAGAACGTGAGGCTGGAAAGACTGAAGAAGTTGTGTTCAGGCAGACTAAGGCCCTTTTACCAGCTATTGGCAGCAACTGGGACAAGGTCGTACTAGCTTATGAACCCGTTTGGGCTATTGGCACCGGAAAGACCGCCACCCCACAGCAGGTAATAAAATT
>GDLJ4
GGTGAAATCTCCCCTGCTATGATTAAGGACATCGGAGCCAACTGGGTCATCCTTGGTCACTCTGAACGTAGGACTATCTTCGGTGAGAAAGATGATCTTGTTGCAGAGAAAGTAAGTACTAAACATAAATGAGATTTATAATATATATTTTTATTCTAAGTAGATACTAATAAGAGTGAAATTTCTAGGTTGCCCATGCTCTTGAGTCCGGACTGAAGGTTATCGCTTGCATTGGAGAGACTCTTGAAGAACGTGAGGCTGGAAAGACTGAAGAAGTTGTGTTCAGGCAGACTAAGGCCCTTTTACCAGCTATTGGCAGCAACTGGGACAAGGTCGTACTAGCTTATGAACCCGTTTGGGCTATTGGCACCGGAAAGACTGCCACTCCACAGCAGGTAATAAAATT
>GDLJ5
GGTGAAATCTCCCCTGCTATGATTAAGGACATCGGAGCCAACTGGGTCATCCTTGGTCACTCTGAACGTAGGACTATCTTCGGTGAGAAAGATGATCTTGTTGCAGAGAAAGTAAGTACTAAACATAAATGAGATTTATAATATATATTTTTATTCTAAGTAGATACTAATAAGAGTGAAATTTCTAGGTTGCCCATGCTCTTGAGTCCGGACTGAAGGTTATCGCTTGCATTGGAGAGACTCTTGAAGAACGTGAGGCTGGAAAGACTGAAGAAGTTGTGTTCAGGCAGACTAAGGCCCTTTTACCAGCTATTGGCAGCAACTGGGACAAGGTCGTACTAGCTTATGAACCCGTTTGGGCTATTGGCACCGGAAAGACTGCCACTCCACAGCAGGTAATAAAATT
>GDLJ6
GGTGAAATCTCCCCTGCTATGATTAAGGACATCGGAGCCAACTGGGTCATCCTTGGTCACTCTGAACGTAGGACTATCTTCGGTGAGAAAGATGATCTTGTTGCAGAGAAAGTAAGTACTAAACATAAATGAGATTTATAATATATATTTTTATTCTAAGTAGATACTAATAAGAGTGAAATTTCTAGGTTGCCCATGCTCTTGAGTCCGGACTGAAGGTTATCGCTTGCATTGGAGAGACTCTTGAAGAACGTGAGGCTGGAAAGACTGAAGAAGTTGTGTTCAGGCAGACTAAGGCCCTTTTACCAGCTATTGGCAGCAACTGGGACAAGGTCGTACTAGCTTATGAACCCGTTTGGGCTATTGGCACCGGAAAGACTGCCACTCCACAGCAGGTAATAAAATT
>GDSZ1
GGTGAAATCTCCCCTGCTATGATTAAGGACATCGGAGCCAACTGGGTCATCCTTGGTCACTCTGAACGTAGGACTATCTTCGGTGAGAAAGATGATCTTGTTGCAGAGAAAGTAAGTACTAAACATAAATGAGATTTATAATATATATTTTTATTCTAAGTAGATACTAATAAGAGTGAAATTTCTAGGTTGCCCATGCTCTTGAGTCCGGACTGAAGGTTATCGCTTGCATTGGAGAGACTCTTGAAGAACGTGAGGCTGGAAAGACTGAAGAAGTTGTGTTCAGGCAGACTAAGGCCCTTTTACCAGCTATTGGCAGCAACTGGGACAAGGTCGTACTAGCTTATGAACCCGTTTGGGCTATTGGCACCGGAAAGACTGCCACTCCACAGCAGGTAATAAAATT
>GDSZ2
GGTGAAATCTCCCCTGCTATGATTAAGGACATCGGAGCCAACTGGGTCATCCTTGGTCACTCTGAACGTAGGACTATCTTCGGTGAGAAAGATGATCTTGTTGCAGAGAAAGTAAGTACTAAACATAAATGAGATTTATAATATATATTTTTATTCTAAGTAGATACTAATAAATGTGAAATTTCTAGGTTGCCCATGCTCTTGAGTCCGGACTGAAGGTTATCGCTTGCATTGGAGAGACTCTTGAAGAACGTGAGGCTGGAAAGACTGAAGAAGTTGTGTTCAGGCAGACTAAGGCCCTTTTACCAGCTATTGGCAGCAACTGGGACAAGGTCGTACTAGCTTATGAACCCGTTTGGGCTATTGGCACCGGAAAGACCGCCACCCCACAGCAGGTAATAAAATT
>GDSZ3
GGTGAAATCTCCCCTGCTATGATTAAGGACATCGGAGCCAACTGGGTCATCCTTGGTCACTCTGAACGTAGGACTATCTTCGGTGAGAAAGATGATCTTGTTGCAGAGAAAGTAAGTACTAAACATAAATGAGATTTATAATATATATTTTTATTCTAAGTAGATACTAATAAATGTGAAATTTCTAGGTTGCCCATGCTCTTGAGTCCGGACTGAAGGTTATCGCTTGCATTGGAGAGACTCTTGAAGAACGTGAGGCTGGAAAGACTGAAGAAGTTGTGTTCAGGCAGACTAAGGCCCTTTTACCAGCTATTGGCAGCAACTGGGACAAGGTCGTACTAGCTTATGAACCCGTTTGGGCTATTGGCACCGGAAAGACCGCCACCCCACAGCAGGTAATAAAATT
>GDSZ4
GGTGAAATCTCCCCTGCTATGATTAAGGACATCGGAGCCAACTGGGTCATCCTTGGTCACTCTGAACGTAGGACTATCTTCGGTGAGAAAGATGATCTTGTTGCAGAGAAAGTAAGTACTAAACATAAATGAGATTTATAATATATATTTTTATTCTAAGTAGATACTAATAAATGTGAAATTTCTAGGTTGCCCATGCTCTTGAGTCCGGACTGAAGGTTATCGCTTGCATTGGAGAGACTCTTGAAGAACGTGAGGCTGGAAAGACTGAAGAAGTTGTGTTCAGGCAGACTAAGGCCCTTTTACCAGCTATTGGCAGCAACTGGGACAAGGTCGTACTAGCTTATGAACCCGTTTGGGCTATTGGCACCGGAAAGACTGCCACTCCACAGCAGGTAATAAAATT
>GDSZ5
GGTGAAATCTCCCCTGCTATGATTAAGGACATCGGAGCCAACTGGGTCATCCTTGGTCACTCTGAACGTAGGACTATCTTCGGTGAGAAAGATGATCTTGTTGCAGAGAAAGTAAGTACTAAACATAAATGAGATTTATAATATATATTTTTATTCTAAGTAGATACTAATAAGAGTGAAATTTCTAGGTTGCCCATGCTCTTGAGTCCGGACTGAAGGTTATCGCTTGCATTGGAGAGACTCTTGAAGAACGTGAGGCTGGAAAGACTGAAGAAGTTGTGTTCAGGCAGACTAAGGCCCTTTTACCAGCTATTGGCAGCAACTGGGACAAGGTCGTACTAGCTTATGAACCCGTTTGGGCTATTGGCACCGGAAAGACTGCCACTCCACAGCAGGTAATAAAATT
>GDSZ6
GGTGAAATCTCCCCTGCTATGATTAAGGACATCGGAGCCAACTGGGTCATCCTTGGTCACTCTGAACGTAGGACTATCTTCGGTGAGAAAGATGATCTTGTTGCAGAGAAAGTAAGTACTAAACATAAATGAGATTTATAATATATATTTTTATTCTAAGTAGATACTAATAAATGTGAAATTTCTAGGTTGCCCATGCTCTTGAGTCCGGACTGAAGGTTATCGCTTGCATTGGAGAGACTCTTGAAGAACGTGAGGCTGGAAAGACTGAAGAAGTTGTGTTCAGGCAGACTAAGGCCCTTTTACCAGCTATTGGCAGCAACTGGGACAAGGTCGTACTAGCTTATGAACCCGTTTGGGCTATTGGCACCGGAAAGACCGCCACCCCACAGCAGGTAATAAAATT
>GDXW1
GGTGAAATCTCCCCTGCTATGATTAAGGACATCGGAGCCAACTGGGTCATCCTTGGTCACTCTGAACGTAGGACTATCTTCGGTGAGAAAGATGATCTTGTTGCAGAGAAAGTAAGTACTAAACATAAATGAGATTTATAATATATATTTTTATTCTAAGTAGATACTAATAAATGTGAAATTTCTAGGTTGCCCATGCTCTTGAGTCCGGACTGAAGGTTATCGCTTGCATTGGAGAGACTCTTGAAGAACGTGAGGCTGGAAAGACTGAAGAAGTTGTGTTCAGGCAGACTAAGGCCCTTTTACCAGCTATTGGCAGCAACTGGGACAAGGTCGTACTAGCTTATGAACCCGTTTGGGCTATTGGCACCGGAAAGACCGCCACCCCACAGCAGGTAATAAAATT
>GDXW2
GGTGAAATCTCCCCTGCTATGATTAAGGACATCGGAGCCAACTGGGTCATCCTTGGTCACTCTGAACGTAGGACTATCTTCGGTGAGAAAGATGATCTTGTTGCAGAGAAAGTAAGTACTAAACATAAATGAGATTTATAATATATATTTTTATTCTAAGTAGATACTAATAAGAGTGAAATTTCTAGGTTGCCCATGCTCTTGAGTCCGGACTGAAGGTTATCGCTTGCATTGGAGAGACTCTTGAAGAACGTGAGGCTGGAAAGACTGAAGAAGTTGTGTTCAGGCAGACTAAGGCCCTTTTACCAGCTATTGGCAGCAACTGGGACAAGGTCGTACTAGCTTATGAACCCGTTTGGGCTATTGGCACCGGAAAGACTGCCACTCCACAGCAGGTAATAAAATT
>GDXW3
GGTGAAATCTCCCCTGCTATGATTAAGGACATCGGAGCCAACTGGGTCATCCTTGGTCACTCTGAACGTAGGACTATCTTCGGTGAGAAAGATGATCTTGTTGCAGAGAAAGTAAGTACTAAACATAAATGAGATTTATAATATATATTTTTATTCTAAGTAGATACTAATAAGAGTGAAATTTCTAGGTTGCCCATGCTCTTGAGTCCGGACTGAAGGTTATCGCTTGCATTGGAGAGACTCTTGAAGAACGTGAGGCTGGAAAGACTGAAGAAGTTGTGTTCAGGCAGACTAAGGCCCTTTTACCAGCTATTGGCAGCAACTGGGACAAGGTCGTACTAGCTTATGAACCCGTTTGGGCTATTGGCACCGGAAAGACTGCCACTCCACAGCAGGTAATAAAATT
>GDXW4
GGTGAAATCTCCCCTGCTATGATTAAGGACATCGGAGCCAACTGGGTCATCCTTGGTCACTCTGAACGTAGGACTATCTTCGGTGAGAAAGATGATCTTGTTGCAGAGAAAGTAAGTACTAAACATAAATGAGATTTATAATATATATTTTTATTCTAAGTAGATACTAATAAATGTGAAATTTCTAGGTTGCCCATGCTCTTGAGTCCGGACTGAAGGTTATCGCTTGCATTGGAGAGACTCTTGAAGAACGTGAGGCTGGAAAGACTGAAGAAGTTGTGTTCAGGCAGACTAAGGCCCTTTTACCAGCTATTGGCAGCAACTGGGACAAGGTCGTACTAGCTTATGAACCCGTTTGGGCTATTGGCACCGGAAAGACTGCCACTCCACAGCAGGTAATAAAATT
>GDXW5
GGTGAAATCTCCCCTGCTATGATTAAGGACATCGGAGCCAACTGGGTCATCCTTGGTCACTCTGAACGTAGGACTATCTTCGGTGAGAAAGATGATCTTGTTGCAGAGAAAGTAAGTACTAAACATAAATGAGATTTATAATATATATTTTTATTCTAAGTAGATACTAATAAATGTGAAATTTCTAGGTTGCCCATGCTCTTGAGTCCGGACTGAAGGTTATCGCTTGCATTGGAGAGACTCTTGAAGAACGTGAGGCTGGAAAGACTGAAGAAGTTGTGTTCAGGCAGACTAAGGCCCTTTTACCAGCTATTGGCAGCAACTGGGACAAGGTCGTACTAGCTTATGAACCCGTTTGGGCTATTGGCACCGGAAAGACCGCCACCCCACAGCAGGTAATAAAATT
>GDXW6
GGTGAAATCTCCCCTGCTATGATTAAGGACATCGGAGCCAACTGGGTCATCCTTGGTCACTCTGAACGTAGGACTATCTTCGGTGAGAAAGATGATCTTGTTGCAGAGAAAGTAAGTACTAAACATAAATGAGATTTATAATATATATTTTTATTCTAAGTAGATACTAATAAATGTGAAATTTCTAGGTTGCCCATGCTCTTGAGTCCGGACTGAAGGTTATCGCTTGCATTGGAGAGACTCTTGAAGAACGTGAGGCTGGAAAGACTGAAGAAGTTGTGTTCAGGCAGACTAAGGCCCTTTTACCAGCTATTGGCAGCAACTGGGACAAGGTCGTACTAGCTTATGAACCCGTTTGGGCTATTGGCACCGGAAAGACTGCCACTCCACAGCAGGTAATAAAATT
