# Supplementary material for: Population genetic diversity in the annual breeding area of the Spodoptera frugiperda in China
Source: Sci Rep. 2026 Apr 2;16:15826. doi: 10.1038/s41598-026-46482-1 (PMC13194687; doi:10.1038/s41598-026-46482-1)
Supplement: Supplementary file 2 — Supplementary Material 2 [file 41598_2026_46482_MOESM2_ESM.fas]

>PQ057544.1 Spodoptera frugiperda voucher PT-2023-0304-001 cytochrome c oxidase subunit I (COX1) gene, partial cds; mitochondrial
ATATATTTTAATTTTACCGGGATTTGGTATAATTTCTCACATTATTTCTCAAGAAAGAGGTAAAAAGGAA
ACATTTGGATGTTTAGGTATAATTTATGCTATATTAGCAATTGGTTTATTAGGATTTATTGTTTGAGCTC
ATCATATATTTACTGTAGGAATAGATATTGATACACGAGCATATTTTACATCTGCAACAATAATTATTGC
TGTACCAACAGGTATTAAAATTTTTAGTTGATTAGCTACTTTCCATGGAACTCAAATCAATTATTCCCCA
TCTATTTTATGAAGATTAGGATTTGTATTTTTATTTACTGTAGGGGGATTAACAGGTGTAATTTTATCTA
ATTCTTCTATTGATATTACTTTACATGATACTTACTATGTAGTTGCTCATTTCCACTATGTTTTATCAAT
AGGAGCTGTATTTGCTATTTTAGGTGGATTTATTCACTGATATCCATTATTTACTGGATTATCTTTAAAT
CCTTATATATTAAAAATTCAATTTTTTATTATATTTATCGGAGTAAATTTAACTTTCTTCCCACAACATT
TTTTAGGATTAGCAGGTATACCTCGTCGATATTCTGATTATCCTGATTCTTATATTTCATGAAATATTAT
TTCATCATTAGGATCATATATTTCATTATTAGCAATTATATTTATATTAATTATTATTTGAGAATCTATA
ATTAATCAACGAATTTCTTTATTTACTTTAAATTTATCTTCTTCAATTGAATGATATCAAAATTTACCAC
CAGCTGAACATTCATATAATGAATTGCCTATTTTAAGTAACTTC
>PQ057545.1 Spodoptera frugiperda voucher PT-2023-0304-002 cytochrome c oxidase subunit I (COX1) gene, partial cds; mitochondrial
ATATATTTTAATTTTACCGGGATTTGGTATAATTTCTCACATTATTTCTCAAGAAAGAGGTAAAAAGGAA
ACATTTGGATGTTTAGGTATAATTTATGCTATATTAGCAATTGGTTTATTAGGATTTATTGTTTGAGCTC
ATCATATATTTACTGTAGGAATAGATATTGATACACGAGCATATTTTACATCTGCAACAATAATTATTGC
TGTACCAACAGGTATTAAAATTTTTAGTTGATTAGCTACTTTCCATGGAACTCAAATCAATTATTCCCCA
TCTATTTTATGAAGATTAGGATTTGTATTTTTATTTACTGTAGGGGGATTAACAGGTGTAATTTTATCTA
ATTCTTCTATTGATATTACTTTACATGATACTTACTATGTAGTTGCTCATTTCCACTATGTTTTATCAAT
AGGAGCTGTATTTGCTATTTTAGGTGGATTTATTCACTGATATCCATTATTTACTGGATTATCTTTAAAT
CCTTATATATTAAAAATTCAATTTTTTATTATATTTATCGGAGTAAATTTAACTTTCTTCCCACAACATT
TTTTAGGATTAGCAGGTATACCTCGTCGATATTCTGATTATCCTGATTCTTATATTTCATGAAATATTAT
TTCATCATTAGGATCATATATTTCATTATTAGCAATTATATTTATATTAATTATTATTTGAGAATCTATA
ATTAATCAACGAATTTCTTTATTTACTTTAAATTTATCTTCTTCAATTGAATGATATCAAAATTTACCAC
CAGCTGAACATTCATATAATGAATTGCCTATTTTAAGTAACTTC
>PQ057546.1 Spodoptera frugiperda voucher PT-2023-0304-003 cytochrome c oxidase subunit I (COX1) gene, partial cds; mitochondrial
ATATATTTTAATTTTACCGGGATTTGGTATAATTTCTCACATTATTTCTCAAGAAAGAGGTAAAAAGGAA
ACATTTGGATGTTTAGGTATAATTTATGCTATATTAGCAATTGGTTTATTAGGATTTATTGTTTGAGCTC
ATCATATATTTACTGTAGGAATAGATATTGATACACGAGCATATTTTACATCTGCAACAATAATTATTGC
TGTACCAACAGGTATTAAAATTTTTAGTTGATTAGCTACTTTCCATGGAACTCAAATCAATTATTCCCCA
TCTATTTTATGAAGATTAGGATTTGTATTTTTATTTACTGTAGGGGGATTAACAGGTGTAATTTTATCTA
ATTCTTCTATTGATATTACTTTACATGATACTTACTATGTAGTTGCTCATTTCCACTATGTTTTATCAAT
AGGAGCTGTATTTGCTATTTTAGGTGGATTTATTCACTGATATCCATTATTTACTGGATTATCTTTAAAT
CCTTATATATTAAAAATTCAATTTTTTATTATATTTATCGGAGTAAATTTAACTTTCTTCCCACAACATT
TTTTAGGATTAGCAGGTATACCTCGTCGATATTCTGATTATCCTGATTCTTATATTTCATGAAATATTAT
TTCATCATTAGGATCATATATTTCATTATTAGCAATTATATTTATATTAATTATTATTTGAGAATCTATA
ATTAATCAACGAATTTCTTTATTTACTTTAAATTTATCTTCTTCAATTGAATGATATCAAAATTTACCAC
CAGCTGAACATTCATATAATGAATTGCCTATTTTAAGTAACTTC
>PQ057547.1 Spodoptera frugiperda voucher PT-2023-0304-004 cytochrome c oxidase subunit I (COX1) gene, partial cds; mitochondrial
ATATATTTTAATTTTACCGGGATTTGGTATAATTTCTCACATTATTTCTCAAGAAAGAGGTAAAAAGGAA
ACATTTGGATGTTTAGGTATAATTTATGCTATATTAGCAATTGGTTTATTAGGATTTATTGTTTGAGCTC
ATCATATATTTACTGTAGGAATAGATATTGATACACGAGCATATTTTACATCTGCAACAATAATTATTGC
TGTACCAACAGGTATTAAAATTTTTAGTTGATTAGCTACTTTCCATGGAACTCAAATCAATTATTCCCCA
TCTATTTTATGAAGATTAGGATTTGTATTTTTATTTACTGTAGGGGGATTAACAGGTGTAATTTTATCTA
ATTCTTCTATTGATATTACTTTACATGATACTTACTATGTAGTTGCTCATTTCCACTATGTTTTATCAAT
AGGAGCTGTATTTGCTATTTTAGGTGGATTTATTCACTGATATCCATTATTTACTGGATTATCTTTAAAT
CCTTATATATTAAAAATTCAATTTTTTATTATATTTATCGGAGTAAATTTAACTTTCTTCCCACAACATT
TTTTAGGATTAGCAGGTATACCTCGTCGATATTCTGATTATCCTGATTCTTATATTTCATGAAATATTAT
TTCATCATTAGGATCATATATTTCATTATTAGCAATTATATTTATATTAATTATTATTTGAGAATCTATA
ATTAATCAACGAATTTCTTTATTTACTTTAAATTTATCTTCTTCAATTGAATGATATCAAAATTTACCAC
CAGCTGAACATTCATATAATGAATTGCCTATTTTAAGTAACTTC
>PQ057548.1 Spodoptera frugiperda voucher PT-2023-0304-005 cytochrome c oxidase subunit I (COX1) gene, partial cds; mitochondrial
ATATATTTTAATTTTACCAGGATTTGGTATAATTTCTCATATTATTTCCCAAGAAAGAGGTAAAAAGGAA
ACATTCGGGTGTTTAGGTATAATTTACGCTATACTAGCAATTGGTTTATTAGGATTTATTGTTTGAGCTC
ATCATATATTTACTGTAGGAATAGATATTGATACACGAGCATATTTTACATCAGCAACAATAATTATTGC
TGTACCAACAGGTATTAAAATTTTTAGTTGATTAGCTACTTTCCATGGAACTCAAATTAATTATTCCCCA
TCTATTTTATGAAGATTAGGATTTGTATTTTTATTTACTGTAGGAGGATTAACAGGTGTAATTTTATCTA
ATTCTTCTATTGATATTACTTTACATGATACTTACTATGTAGTTGCTCATTTCCATTATGTTTTATCAAT
AGGAGCTGTATTTGCTATTTTAGGGGGATTTATTCATTGATACCCATTATTTACTGGGTTATCTTTAAAT
CCTTATTTATTAAAAATTCAATTTTTTATTATATTTATCGGAGTAAATTTAACTTTCTTCCCACAACATT
TTTTAGGGTTAGCAGGTATACCTCGTCGATATTCTGATTATCCTGATTCTTATATTTCATGAAATATTAT
TTCATCATTAGGATCATATATTTCATTATTAGCAATCATATTTATATTAATTATTATTTGAGAATCTATA
ATTAATCAACGAATTTCTTTATTTACTTTAAATTTATCTTCTTCAATTGAATGATATCAAAATTTACCAC
CAGCTGAACATTCATATAATGAATTGCCTATTTTAAGTAACTTC
