# Supplementary material for: Population genetic diversity in the annual breeding area of the Spodoptera frugiperda in China
Source: Sci Rep. 2026 Apr 2;16:15826. doi: 10.1038/s41598-026-46482-1 (PMC13194687; doi:10.1038/s41598-026-46482-1)
Supplement: Supplementary file 4 — Supplementary Material 4 [file 41598_2026_46482_MOESM4_ESM.fas]

>PQ129316.1 Spodoptera frugiperda isolate SF-20230222-GDZJ3XW1 cytochrome c oxidase subunit I (COX1) gene, partial cds; mitochondrial
ATATATTTTAATTTTACCGGGATTTGGTATAATTTCTCACATTATTTCTCAAGAAAGAGGTAAAAAGGAA
ACATTTGGATGTTTAGGTATAATTTATGCTATATTAGCAATTGGTTTATTAGGATTTATTGTTTGAGCTC
ATCATATATTTACTGTAGGAATAGATATTGATACACGAGCATATTTTACATCTGCAACAATAATTATTGC
TGTACCAACAGGTATTAAAATTTTTAGTTGATTAGCTACTTTCCATGGAACTCAAATCAATTATTCCCCA
TCTATTTTATGAAGATTAGGATTTGTATTTTTATTTACTGTAGGGGGATTAACAGGTGTAATTTTATCTA
ATTCTTCTATTGATATTACTTTACATGATACTTACTATGTAGTTGCTCATTTCCACTATGTTTTATCAAT
AGGAGCTGTATTTGCTATTTTAGGTGGATTTATTCACTGATATCCATTATTTACTGGATTATCTTTAAAT
CCTTATATATTAAAAATTCAATTTTTTATTATATTTATCGGAGTAAATTTAACTTTCTTCCCACAACATT
TTTTAGGATTAGCAGGTATACCTCGTCGATATTCTGATTATCCTGATTCTTATATTTCATGAAATATTAT
TTCATCATTAGGATCATATATTTCATTATTAGCAATTATATTTATATTAATTATTATTTGAGAATCTATA
ATTAATCAACGAATTTCTTTATTTACTTTAAATTTATCTTCTTCAATTGAATGATATCAAAATTTACCAC
CAGCTGAACATTCATATAATGAATTGCCTATTTTAAGTAACTTC
>PQ129317.1 Spodoptera frugiperda isolate SF-20230222-GDZJ3XW2 cytochrome c oxidase subunit I (COX1) gene, partial cds; mitochondrial
ATATATTTTAATTTTACCGGGATTTGGTATAATTTCTCACATTATTTCTCAAGAAAGAGGTAAAAAGGAA
ACATTTGGATGTTTAGGTATAATTTATGCTATATTAGCAATTGGTTTATTAGGATTTATTGTTTGAGCTC
ATCATATATTTACTGTAGGAATAGATATTGATACACGAGCATATTTTACATCTGCAACAATAATTATTGC
TGTACCAACAGGTATTAAAATTTTTAGTTGATTAGCTACTTTCCATGGAACTCAAATCAATTATTCCCCA
TCTATTTTATGAAGATTAGGATTTGTATTTTTATTTACTGTAGGGGGATTAACAGGTGTAATTTTATCTA
ATTCTTCTATTGATATTACTTTACATGATACTTACTATGTAGTTGCTCATTTCCACTATGTTTTATCAAT
AGGAGCTGTATTTGCTATTTTAGGTGGATTTATTCACTGATATCCATTATTTACTGGATTATCTTTAAAT
CCTTATATATTAAAAATTCAATTTTTTATTATATTTATCGGAGTAAATTTAACTTTCTTCCCACAACATT
TTTTAGGATTAGCAGGTATACCTCGTCGATATTCTGATTATCCTGATTCTTATATTTCATGAAATATTAT
TTCATCATTAGGATCATATATTTCATTATTAGCAATTATATTTATATTAATTATTATTTGAGAATCTATA
ATTAATCAACGAATTTCTTTATTTACTTTAAATTTATCTTCTTCAATTGAATGATATCAAAATTTACCAC
CAGCTGAACATTCATATAATGAATTGCCTATTTTAAGTAACTTC
>PQ129318.1 Spodoptera frugiperda isolate SF-20230222-GDZJ3XW3 cytochrome c oxidase subunit I (COX1) gene, partial cds; mitochondrial
ATATATTTTAATTTTACCGGGATTTGGTATAATTTCTCACATTATTTCTCAAGAAAGAGGTAAAAAGGAA
ACATTTGGATGTTTAGGTATAATTTATGCTATATTAGCAATTGGTTTATTAGGATTTATTGTTTGAGCTC
ATCATATATTTACTGTAGGAATAGATATTGATACACGAGCATATTTTACATCTGCAACAATAATTATTGC
TGTACCAACAGGTATTAAAATTTTTAGTTGATTAGCTACTTTCCATGGAACTCAAATCAATTATTCCCCA
TCTATTTTATGAAGATTAGGATTTGTATTTTTATTTACTGTAGGGGGATTAACAGGTGTAATTTTATCTA
ATTCTTCTATTGATATTACTTTACATGATACTTACTATGTAGTTGCTCATTTCCACTATGTTTTATCAAT
AGGAGCTGTATTTGCTATTTTAGGTGGATTTATTCACTGATATCCATTATTTACTGGATTATCTTTAAAT
CCTTATATATTAAAAATTCAATTTTTTATTATATTTATCGGAGTAAATTTAACTTTCTTCCCACAACATT
TTTTAGGATTAGCAGGTATACCTCGTCGATATTCTGATTATCCTGATTCTTATATTTCATGAAATATTAT
TTCATCATTAGGATCATATATTTCATTATTAGCAATTATATTTATATTAATTATTATTTGAGAATCTATA
ATTAATCAACGAATTTCTTTATTTACTTTAAATTTATCTTCTTCAATTGAATGATATCAAAATTTACCAC
CAGCTGAACATTCATATAATGAATTGCCTATTTTAAGTAACTTC
>PQ129319.1 Spodoptera frugiperda isolate SF-20230222-GDZJ3XW4 cytochrome c oxidase subunit I (COX1) gene, partial cds; mitochondrial
ATATATTTTAATTTTACCGGGATTTGGTATAATTTCTCACATTATTTCTCAAGAAAGAGGTAAAAAGGAA
ACATTTGGATGTTTAGGTATAATTTATGCTATATTAGCAATTGGTTTATTAGGATTTATTGTTTGAGCTC
ATCATATATTTACTGTAGGAATAGATATTGATACACGAGCATATTTTACATCTGCAACAATAATTATTGC
TGTACCAACAGGTATTAAAATTTTTAGTTGATTAGCTACTTTCCATGGAACTCAAATCAATTATTCCCCA
TCTATTTTATGAAGATTAGGATTTGTATTTTTATTTACTGTAGGGGGATTAACAGGTGTAATTTTATCTA
ATTCTTCTATTGATATTACTTTACATGATACTTACTATGTAGTTGCTCATTTCCACTATGTTTTATCAAT
AGGAGCTGTATTTGCTATTTTAGGTGGATTTATTCACTGATATCCATTATTTACTGGATTATCTTTAAAT
CCTTATATATTAAAAATTCAATTTTTTATTATATTTATCGGAGTAAATTTAACTTTCTTCCCACAACATT
TTTTAGGATTAGCAGGTATACCTCGTCGATATTCTGATTATCCTGATTCTTATATTTCATGAAATATTAT
TTCATCATTAGGATCATATATTTCATTATTAGCAATTATATTTATATTAATTATTATTTGAGAATCTATA
ATTAATCAACGAATTTCTTTATTTACTTTAAATTTATCTTCTTCAATTGAATGATATCAAAATTTACCAC
CAGCTGAACATTCATATAATGAATTGCCTATTTTAAGTAACTTC
>PQ129320.1 Spodoptera frugiperda isolate SF-20230222-GDZJ3XW5 cytochrome c oxidase subunit I (COX1) gene, partial cds; mitochondrial
ATATATTTTATTTTTACCGGGATTTGGTATAATTTCTCACATTATTTCTCAAGAAAGAGGTAAAAAGGAA
ACATTTGGATGTTTAGGTATAATTTATGCTATATTAGCAATTGGTTTATTAGGATTTATTGTTTGAGCTC
ATCATATATTTACTGTAGGAATAGATATTGATACACGAGCATATTTTACATCTGCAACAATAATTATTGC
TGTACCAACAGGTATTAAAATTTTTAGTTGATTAGCTACTTTCCATGGAACTCAAATCAATTATTCCCCA
TCTATTTTATGAAGATTAGGATTTGTATTTTTATTTACTGTAGGGGGATTAACAGGTGTAATTTTATCTA
ATTCTTCTATTGATATTACTTTACATGATACTTACTATGTAGTTGCTCATTTCCACTATGTTTTATCAAT
AGGAGCTGTATTTGCTATTTTAGGTGGATTTATTCACTGATATCCATTATTTACTGGATTATCTTTAAAT
CCTTATATATTAAAAATTCAATTTTTTATTATATTTATCGGAGTAAATTTAACTTTCTTCCCACAACATT
TTTTAGGATTAGCAGGTATACCTCGTCGATATTCTGATTATCCTGATTCTTATATTTCATGAAATATTAT
TTCATCATTAGGATCATATATTTCATTATTAGCAATTATATTTATATTAATTATTATTTGAGAATCTATA
ATTAATCAACGAATTTCTTTATTTACTTTAAATTTATCTTCTTCAATTGAATGATATCAAAATTTACCAC
CAGCTGAACATTCATATAATGAATTGCCTATTTTAAGTAACTTC
>PQ129321.1 Spodoptera frugiperda isolate SF-20230222-GDZJ3XW6 cytochrome c oxidase subunit I (COX1) gene, partial cds; mitochondrial
ATATATTTTATTTTTACCGGGATTTGGTATAATTTCTCACATTATTTCTCAAGAAAGAGGTAAAAAGGAA
ACATTTGGATGTTTAGGTATAATTTATGCTATATTAGCAATTGGTTTATTAGGATTTATTGTTTGAGCTC
ATCATATATTTACTGTAGGAATAGATATTGATACACGAGCATATTTTACATCTGCAACAATAATTATTGC
TGTACCAACAGGTATTAAAATTTTTAGTTGATTAGCTACTTTCCATGGAACTCAAATCAATTATTCCCCA
TCTATTTTATGAAGATTAGGATTTGTATTTTTATTTACTGTAGGGGGATTAACAGGTGTAATTTTATCTA
ATTCTTCTATTGATATTACTTTACATGATACTTACTATGTAGTTGCTCATTTCCACTATGTTTTATCAAT
AGGAGCTGTATTTGCTATTTTAGGTGGATTTATTCACTGATATCCATTATTTACTGGATTATCTTTAAAT
CCTTATATATTAAAAATTCAATTTTTTATTATATTTATCGGAGTAAATTTAACTTTCTTCCCACAACATT
TTTTAGGATTAGCAGGTATACCTCGTCGATATTCTGATTATCCTGATTCTTATATTTCATGAAATATTAT
TTCATCATTAGGATCATATATTTCATTATTAGCAATTATATTTATATTAATTATTATTTGAGAATCTATA
ATTAATCAACGAATTTCTTTATTTACTTTAAATTTATCTTCTTCAATTGAATGATATCAAAATTTACCAC
CAGCTGAACATTCATATAATGAATTGCCTATTTTAAGTAACTTC
