# Supplementary material for: Population genetic diversity in the annual breeding area of the Spodoptera frugiperda in China
Source: Sci Rep. 2026 Apr 2;16:15826. doi: 10.1038/s41598-026-46482-1 (PMC13194687; doi:10.1038/s41598-026-46482-1)
Supplement: Supplementary file 5 — Supplementary Material 5 [file 41598_2026_46482_MOESM5_ESM.fas]

>PQ129486.1 Spodoptera frugiperda isolate SF-20230315-GXNN1 cytochrome c oxidase subunit I (COX1) gene, partial cds; mitochondrial
ATATATTTTAATTTTACCGGGATTTGGTATAATTTCTCACATTATTTCTCAAGAAAGAGGTAAAAAGGAA
ACATTTGGATGTTTAGGTATAATTTATGCTATATTAGCAATTGGTTTATTAGGATTTATTGTTTGAGCTC
ATCATATATTTACTGTAGGAATAGATATTGATACACGAGCATATTTTACATCTGCAACAATAATTATTGC
TGTACCAACAGGTATTAAAATTTTTAGTTGATTAGCTACTTTCCATGGAACTCAAATCAATTATTCCCCA
TCTATTTTATGAAGATTAGGATTTGTATTTTTATTTACTGTAGGGGGATTAACAGGTGTAATTTTATCTA
ATTCTTCTATTGATATTACTTTACATGATACTTACTATGTAGTTGCTCATTTCCACTATGTTTTATCAAT
AGGAGCTGTATTTGCTATTTTAGGTGGATTTATTCACTGATATCCATTATTTACTGGATTATCTTTAAAT
CCTTATATATTAAAAATTCAATTTTTTATTATATTTATCGGAGTAAATTTAACTTTCTTCCCACAACATT
TTTTAGGATTAGCAGGTATACCTCGTCGATATTCTGATTATCCTGATTCTTATATTTCATGAAATATTAT
TTCATCATTAGGATCATATATTTCATTATTAGCAATTATATTTATATTAATTATTATTTGAGAATCTATA
ATTAATCAACGAATTTCTTTATTTACTTTAAATTTATCTTCTTCAATTGAATGATATCAAAATTTACCAC
CAGCTGAACATTCATATAATGAATTGCCTATTTTAAGTAACTTC
>PQ129487.1 Spodoptera frugiperda isolate SF-20230315-GXNN2 cytochrome c oxidase subunit I (COX1) gene, partial cds; mitochondrial
ATATATTTTAATTTTACCGGGATTGGGTATAATTTCTCACATTATTTCTCAAGAAAGAGGTAAAAAGGAA
ACATTTGGATGTTTAGGTATAATTTATGCTATATTAGCAATTGGTTTATTAGGATTTATTGTTTGAGCTC
ATCATATATTTACTGTAGGAATAGATATTGATACACGAGCATATTTTACATCTGCAACAATAATTATTGC
TGTACCAACAGGTATTAAAATTTTTAGTTGATTAGCTACTTTCCATGGAACTCAAATCAATTATTCCCCA
TCTATTTTATGAAGATTAGGATTTGTATTTTTATTTACTGTAGGGGGATTAACAGGTGTAATTTTATCTA
ATTCTTCTATTGATATTACTTTACATGATACTTACTATGTAGTTGCTCATTTCCACTATGTTTTATCAAT
AGGAGCTGTATTTGCTATTTTAGGTGGATTTATTCACTGATATCCATTATTTACTGGATTATCTTTAAAT
CCTTATATATTAAAAATTCAATTTTTTATTATATTTATCGGAGTAAATTTAACTTTCTTCCCACAACATT
TTTTAGGATTAGCAGGTATACCTCGTCGATATTCTGATTATCCTGATTCTTATATTTCATGAAATATTAT
TTCATCATTAGGATCATATATTTCATTATTAGCAATTATATTTATATTAATTATTATTTGAGAATCTATA
ATTAATCAACGAATTTCTTTATTTACTTTAAATTTATCTTCTTCAATTGAATGATATCAAAATTTACCAC
CAGCTGAACATTCATATAATGAATTGCCTATTTTAAGTAACTTC
>PQ129488.1 Spodoptera frugiperda isolate SF-20230315-GXNN3 cytochrome c oxidase subunit I (COX1) gene, partial cds; mitochondrial
ATATATTTTAATTTTACCGGGATTTGGTATAATTTCTCACATTATTTCTCAAGAAAGAGGTAAAAAGGAA
ACATTTGGATGTTTAGGTATAATTTATGCTATATTAGCAATTGGTTTATTAGGATTTATTGTTTGAGCTC
ATCATATATTTACTGTAGGAATAGATATTGATACACGAGCATATTTTACATCTGCAACAATAATTATTGC
TGTACCAACAGGTATTAAAATTTTTAGTTGATTAGCTACTTTCCATGGAACTCAAATCAATTATTCCCCA
TCTATTTTATGAAGATTAGGATTTGTATTTTTATTTACTGTAGGGGGATTAACAGGTGTAATTTTATCTA
ATTCTTCTATTGATATTACTTTACATGATACTTACTATGTAGTTGCTCATTTCCACTATGTTTTATCAAT
AGGAGCTGTATTTGCTATTTTAGGTGGATTTATTCACTGATATCCATTATTTACTGGATTATCTTTAAAT
CCTTATATATTAAAAATTCAATTTTTTATTATATTTATCGGAGTAAATTTAACTTTCTTCCCACAACATT
TTTTAGGATTAGCAGGTATACCTCGTCGATATTCTGATTATCCTGATTCTTATATTTCATGAAATATTAT
TTCATCATTAGGATCATATATTTCATTATTAGCAATTATATTTATATTAATTATTATTTGAGAATCTATA
ATTAATCAACGAATTTCTTTATTTACTTTAAATTTATCTTCTTCAATTGAATGATATCAAAATTTACCAC
CAGCTGAACATTCATATAATGAATTGCCTATTTTAAGTAACTTC
>PQ129489.1 Spodoptera frugiperda isolate SF-20230315-GXNN4 cytochrome c oxidase subunit I (COX1) gene, partial cds; mitochondrial
ATATATTTTAATTTTACCGGGATTGGGTATAATTTCTCACATTATTTCTCAAGAAAGAGGTAAAAAGGAA
ACATTTGGATGTTTAGGTATAATTTATGCTATATTAGCAATTGGTTTATTAGGATTTATTGTTTGAGCTC
ATCATATATTTACTGTAGGAATAGATATTGATACACGAGCATATTTTACATCTGCAACAATAATTATTGC
TGTACCAACAGGTATTAAAATTTTTAGTTGATTAGCTACTTTCCATGGAACTCAAATCAATTATTCCCCA
TCTATTTTATGAAGATTAGGATTTGTATTTTTATTTACTGTAGGGGGATTAACAGGTGTAATTTTATCTA
ATTCTTCTATTGATATTACTTTACATGATACTTACTATGTAGTTGCTCATTTCCACTATGTTTTATCAAT
AGGAGCTGTATTTGCTATTTTAGGTGGATTTATTCACTGATATCCATTATTTACTGGATTATCTTTAAAT
CCTTATATATTAAAAATTCAATTTTTTATTATATTTATCGGAGTAAATTTAACTTTCTTCCCACAACATT
TTTTAGGATTAGCAGGTATACCTCGTCGATATTCTGATTATCCTGATTCTTATATTTCATGAAATATTAT
TTCATCATTAGGATCATATATTTCATTATTAGCAATTATATTTATATTAATTATTATTTGAGAATCTATA
ATTAATCAACGAATTTCTTTATTTACTTTAAATTTATCTTCTTCAATTGAATGATATCAAAATTTACCAC
CAGCTGAACATTCATATAATGAATTGCCTATTTTAAGTAACTTC
>PQ129490.1 Spodoptera frugiperda isolate SF-20230315-GXNN5 cytochrome c oxidase subunit I (COX1) gene, partial cds; mitochondrial
ATATATTTTAATTTTACCGGGATTTGGTATAATTTCTCACATTATTTCTCAAGAAAGAGGTAAAAAGGAA
ACATTTGGATGTTTAGGTATAATTTATGCTATATTAGCAATTGGTTTATTAGGATTTATTGTTTGAGCTC
ATCATATATTTACTGTAGGAATAGATATTGATACACGAGCATATTTTACATCTGCAACAATAATTATTGC
TGTACCAACAGGTATTAAAATTTTTAGTTGATTAGCTACTTTCCATGGAACTCAAATCAATTATTCCCCA
TCTATTTTATGAAGATTAGGATTTGTATTTTTATTTACTGTAGGGGGATTAACAGGTGTAATTTTATCTA
ATTCTTCTATTGATATTACTTTACATGATACTTACTATGTAGTTGCTCATTTCCACTATGTTTTATCAAT
AGGAGCTGTATTTGCTATTTTAGGTGGATTTATTCACTGATATCCATTATTTACTGGATTATCTTTAAAT
CCTTATATATTAAAAATTCAATTTTTTATTATATTTATCGGAGTAAATTTAACTTTCTTCCCACAACATT
TTTTAGGATTAGCAGGTATACCTCGTCGATATTCTGATTATCCTGATTCTTATATTTCATGAAATATTAT
TTCATCATTAGGATCATATATTTCATTATTAGCAATTATATTTATATTAATTATTATTTGAGAATCTATA
ATTAATCAACGAATTTCTTTATTTACTTTAAATTTATCTTCTTCAATTGAATGATATCAAAATTTACCAC
CAGCTGAACATTCATATAATGAATTGCCTATTTTAAGTAACTTC
