# Supplementary material for: Population genetic diversity in the annual breeding area of the Spodoptera frugiperda in China
Source: Sci Rep. 2026 Apr 2;16:15826. doi: 10.1038/s41598-026-46482-1 (PMC13194687; doi:10.1038/s41598-026-46482-1)
Supplement: Supplementary file 7 — Supplementary Material 7 [file 41598_2026_46482_MOESM7_ESM.fas]

>PQ129852.1 Spodoptera frugiperda isolate SF-20230304-GDSZ1 cytochrome c oxidase subunit I (COX1) gene, partial cds; mitochondrial
ATATATTTTAATTTTACCGGGATTTGGTATAATTTCTCACATTATTTCTCAAGAAAGAGGTAAAAAGGAA
ACATTTGGATGTTTAGGTATAATTTATGCTATATTAGCAATTGGTTTATTAGGATTTATTGTTTGAGCTC
ATCATATATTTACTGTAGGAATAGATATTGATACACGAGCATATTTTACATCTGCAACAATAATTATTGC
TGTACCAACAGGTATTAAAATTTTTAGTTGATTAGCTACTTTCCATGGAACTCAAATCAATTATTCCCCA
TCTATTTTATGAAGATTAGGATTTGTATTTTTATTTACTGTAGGGGGATTAACAGGTGTAATTTTATCTA
ATTCTTCTATTGATATTACTTTACATGATACTTACTATGTAGTTGCTCATTTCCACTATGTTTTATCAAT
AGGAGCTGTATTTGCTATTTTAGGTGGATTTATTCACTGATATCCATTATTTACTGGATTATCTTTAAAT
CCTTATATATTAAAAATTCAATTTTTTATTATATTTATCGGAGTAAATTTAACTTTCTTCCCACAACATT
TTTTAGGATTAGCAGGTATACCTCGTCGATATTCTGATTATCCTGATTCTTATATTTCATGAAATATTAT
TTCATCATTAGGATCATATATTTCATTATTAGCAATTATATTTATATTAATTATTATTTGAGAATCTATA
ATTAATCAACGAATTTCTTTATTTACTTTAAATTTATCTTCTTCAATTGAATGATATCAAAATTTACCAC
CAGCTGAACATTCATATAATGAATTGCCTATTTTAAGTAACTTC
>PQ129853.1 Spodoptera frugiperda isolate SF-20230304-GDSZ2 cytochrome c oxidase subunit I (COX1) gene, partial cds; mitochondrial
ATATATTTTAATTTTACCGGGATTTGGTATAATTTCTCACATTATTTCTCAAGAAAGAGGTAAAAAGGAA
ACATTTGGATGTTTAGGTATAATTTATGCTATATTAGCAATTGGTTTATTAGGATTTATTGTTTGAGCTC
ATCATATATTTACTGTAGGAATAGATATTGATACACGAGCATATTTTACATCTGCAACAATAATTATTGC
TGTACCAACAGGTATTAAAATTTTTAGTTGATTAGCTACTTTCCATGGAACTCAAATCAATTATTCCCCA
TCTATTTTATGAAGATTAGGATTTGTATTTTTATTTACTGTAGGGGGATTAACAGGTGTAATTTTATCTA
ATTCTTCTATTGATATTACTTTACATGATACTTACTATGTAGTTGCTCATTTCCACTATGTTTTATCAAT
AGGAGCTGTATTTGCTATTTTAGGTGGATTTATTCACTGATATCCATTATTTACTGGATTATCTTTAAAT
CCTTATATATTAAAAATTCAATTTTTTATTATATTTATCGGAGTAAATTTAACTTTCTTCCCACAACATT
TTTTAGGATTAGCAGGTATACCTCGTCGATATTCTGATTATCCTGATTCTTATATTTCATGAAATATTAT
TTCATCATTAGGATCATATATTTCATTATTAGCAATTATATTTATATTAATTATTATTTGAGAATCTATA
ATTAATCAACGAATTTCTTTATTTACTTTAAATTTATCTTCTTCAATTGAATGATATCAAAATTTACCAC
CAGCTGAACATTCATATAATGAATTGCCTATTTTAAGTAACTTC
>PQ129854.1 Spodoptera frugiperda isolate SF-20230304-GDSZ3 cytochrome c oxidase subunit I (COX1) gene, partial cds; mitochondrial
ATATATTTTAATTTTAACGGGATTTGGTATAATTTCTCACATTATTTCTCAAGAAAGAGGTAAAAAGGAA
ACATTTGGATGTTTAGGTATAATTTATGCTATATTAGCAATTGGTTTATTAGGATTTATTGTTTGAGCTC
ATCATATATTTACTGTAGGAATAGATATTGATACACGAGCATATTTTACATCTGCAACAATAATTATTGC
TGTACCAACAGGTATTAAAATTTTTAGTTGATTAGCTACTTTCCATGGAACTCAAATCAATTATTCCCCA
TCTATTTTATGAAGATTAGGATTTGTATTTTTATTTACTGTAGGGGGATTAACAGGTGTAATTTTATCTA
ATTCTTCTATTGATATTACTTTACATGATACTTACTATGTAGTTGCTCATTTCCACTATGTTTTATCAAT
AGGAGCTGTATTTGCTATTTTAGGTGGATTTATTCACTGATATCCATTATTTACTGGATTATCTTTAAAT
CCTTATATATTAAAAATTCAATTTTTTATTATATTTATCGGAGTAAATTTAACTTTCTTCCCACAACATT
TTTTAGGATTAGCAGGTATACCTCGTCGATATTCTGATTATCCTGATTCTTATATTTCATGAAATATTAT
TTCATCATTAGGATCATATATTTCATTATTAGCAATTATATTTATATTAATTATTATTTGAGAATCTATA
ATTAATCAACGAATTTCTTTATTTACTTTAAATTTATCTTCTTCAATTGAATGATATCAAAATTTACCAC
CAGCTGAACATTCATATAATGAATTGCCTATTTTAAGTAACTTC
>PQ129855.1 Spodoptera frugiperda isolate SF-20230304-GDSZ4 cytochrome c oxidase subunit I (COX1) gene, partial cds; mitochondrial
ATATATTTTAATTTTACCAGGATTTGGTATAATTTCTCATATTATTTCCCAAGAAAGAGGTAAAAAGGAA
ACATTCGGGTGTTTAGGTATAATTTACGCTATACTAGCAATTGGTTTATTAGGATTTATTGTTTGAGCTC
ATCATATATTTACTGTAGGAATAGATATTGATACACGAGCATATTTTACATCAGCAACAATAATTATTGC
TGTACCAACAGGTATTAAAATTTTTAGTTGATTAGCTACTTTCCATGGAACTCAAATTAATTATTCCCCA
TCTATTTTATGAAGATTAGGATTTGTATTTTTATTTACTGTAGGAGGATTAACAGGTGTAATTTTATCTA
ATTCTTCTATTGATATTACTTTACATGATACTTACTATGTAGTTGCTCATTTCCATTATGTTTTATCAAT
AGGAGCTGTATTTGCTATTTTAGGGGGATTTATTCATTGATACCCATTATTTACTGGGTTATCTTTAAAT
CCTTATTTATTAAAAATTCAATTTTTTATTATATTTATCGGAGTAAATTTAACTTTCTTCCCACAACATT
TTTTAGGGTTAGCAGGTATACCTCGTCGATATTCTGATTATCCTGATTCTTATATTTCATGAAATATTAT
TTCATCATTAGGATCATATATTTCATTATTAGCAATCATATTTATATTAATTATTATTTGAGAATCTATA
ATTAATCAACGAATTTCTTTATTTACTTTAAATTTATCTTCTTCAATTGAATGATATCAAAATTTACCAC
CAGCTGAACATTCATATAATGAATTGCCTATTTTAAGTAACTTC
>PQ129856.1 Spodoptera frugiperda isolate SF-20230304-GDSZ5 cytochrome c oxidase subunit I (COX1) gene, partial cds; mitochondrial
ATATATTTTAATTTTACCGGGATTTGGTATAATTTCTCACATTATTTCTCAAGAAAGAGGTAAAAAGGAA
ACATTTGGATGTTTAGGTATAATTTATGCTATATTAGCAATTGGTTTATTAGGATTTATTGTTTGAGCTC
ATCATATATTTACTGTAGGAATAGATATTGATACACGAGCATATTTTACATCTGCAACAATAATTATTGC
TGTACCAACAGGTATTAAAATTTTTAGTTGATTAGCTACTTTCCATGGAACTCAAATCAATTATTCCCCA
TCTATTTTATGAAGATTAGGATTTGTATTTTTATTTACTGTAGGGGGATTAACAGGTGTAATTTTATCTA
ATTCTTCTATTGATATTACTTTACATGATACTTACTATGTAGTTGCTCATTTCCACTATGTTTTATCAAT
AGGAGCTGTATTTGCTATTTTAGGTGGATTTATTCACTGATATCCATTATTTACTGGATTATCTTTAAAT
CCTTATATATTAAAAATTCAATTTTTTATTATATTTATCGGAGTAAATTTAACTTTCTTCCCACAACATT
TTTTAGGATTAGCAGGTATACCTCGTCGATATTCTGATTATCCTGATTCTTATATTTCATGAAATATTAT
TTCATCATTAGGATCATATATTTCATTATTAGCAATTATATTTATATTAATTATTATTTGAGAATCTATA
ATTAATCAACGAATTTCTTTATTTACTTTAAATTTATCTTCTTCAATTGAATGATATCAAAATTTACCAC
CAGCTGAACATTCATATAATGAATTGCCTATTTTAAGTAACTTC
>PQ129857.1 Spodoptera frugiperda isolate SF-20230222-GDZJ2LZ1 cytochrome c oxidase subunit I (COX1) gene, partial cds; mitochondrial
ATATATTTTAATTTTACCAGGATTTGGTATAATTTCTCATATTATTTCCCAAGAAAGAGGTAAAAAGGAA
ACATTCGGGTGTTTAGGTATAATTTACGCTATACTAGCAATTGGTTTATTAGGATTTATTGTTTGAGCTC
ATCATATATTTACTGTAGGAATAGATATTGATACACGAGCATATTTTACATCAGCAACAATAATTATTGC
TGTACCAACAGGTATTAAAATTTTTAGTTGATTAGCTACTTTCCATGGAACTCAAATTAATTATTCCCCA
TCTATTTTATGAAGATTAGGATTTGTATTTTTATTTACTGTAGGAGGATTAACAGGTGTAATTTTATCTA
ATTCTTCTATTGATATTACTTTACATGATACTTACTATGTAGTTGCTCATTTCCATTATGTTTTATCAAT
AGGAGCTGTATTTGCTATTTTAGGGGGATTTATTCATTGATACCCATTATTTACTGGGTTATCTTTAAAT
CCTTATTTATTAAAAATTCAATTTTTTATTATATTTATCGGAGTAAATTTAACTTTCTTCCCACAACATT
TTTTAGGGTTAGCAGGTATACCTCGTCGATATTCTGATTATCCTGATTCTTATATTTCATGAAATATTAT
TTCATCATTAGGATCATATATTTCATTATTAGCAATCATATTTATATTAATTATTATTTGAGAATCTATA
ATTAATCAACGAATTTCTTTATTTACTTTAAATTTATCTTCTTCAATTGAATGATATCAAAATTTACCAC
CAGCTGAACATTCATATAATGAATTGCCTATTTTAAGTAACTTC
>PQ129858.1 Spodoptera frugiperda isolate SF-20230222-GDZJ2LZ2 cytochrome c oxidase subunit I (COX1) gene, partial cds; mitochondrial
ATATATTTTAATTTTACCAGGATTTGGTATAATTTCTCATATTATTTCCCAAGAAAGAGGTAAAAAGGAA
ACATTCGGGTGTTTAGGTATAATTTACGCTATACTAGCAATTGGTTTATTAGGATTTATTGTTTGAGCTC
ATCATATATTTACTGTAGGAATAGATATTGATACACGAGCATATTTTACATCAGCAACAATAATTATTGC
TGTACCAACAGGTATTAAAATTTTTAGTTGATTAGCTACTTTCCATGGAACTCAAATTAATTATTCCCCA
TCTATTTTATGAAGATTAGGATTTGTATTTTTATTTACTGTAGGAGGATTAACAGGTGTAATTTTATCTA
ATTCTTCTATTGATATTACTTTACATGATACTTACTATGTAGTTGCTCATTTCCATTATGTTTTATCAAT
AGGAGCTGTATTTGCTATTTTAGGGGGATTTATTCATTGATACCCATTATTTACTGGGTTATCTTTAAAT
CCTTATTTATTAAAAATTCAATTTTTTATTATATTTATCGGAGTAAATTTAACTTTCTTCCCACAACATT
TTTTAGGGTTAGCAGGTATACCTCGTCGATATTCTGATTATCCTGATTCTTATATTTCATGAAATATTAT
TTCATCATTAGGATCATATATTTCATTATTAGCAATCATATTTATATTAATTATTATTTGAGAATCTATA
ATTAATCAACGAATTTCTTTATTTACTTTAAATTTATCTTCTTCAATTGAATGATATCAAAATTTACCAC
CAGCTGAACATTCATATAATGAATTGCCTATTTTAAGTAACTTC
>PQ129859.1 Spodoptera frugiperda isolate SF-20230222-GDZJ2LZ3 cytochrome c oxidase subunit I (COX1) gene, partial cds; mitochondrial
ATATATTTTAATTTTACCAGGATTTGGTATAATTTCTCATATTATTTCCCAAGAAAGAGGTAAAAAGGAA
ACATTCGGGTGTTTAGGTATAATTTACGCTATACTAGCAATTGGTTTATTAGGATTTATTGTTTGAGCTC
ATCATATATTTACTGTAGGAATAGATATTGATACACGAGCATATTTTACATCAGCAACAATAATTATTGC
TGTACCAACAGGTATTAAAATTTTTAGTTGATTAGCTACTTTCCATGGAACTCAAATTAATTATTCCCCA
TCTATTTTATGAAGATTAGGATTTGTATTTTTATTTACTGTAGGAGGATTAACAGGTGTAATTTTATCTA
ATTCTTCTATTGATATTACTTTACATGATACTTACTATGTAGTTGCTCATTTCCATTATGTTTTATCAAT
AGGAGCTGTATTTGCTATTTTAGGGGGATTTATTCATTGATACCCATTATTTACTGGGTTATCTTTAAAT
CCTTATTTATTAAAAATTCAATTTTTTATTATATTTATCGGAGTAAATTTAACTTTCTTCCCACAACATT
TTTTAGGGTTAGCAGGTATACCTCGTCGATATTCTGATTATCCTGATTCTTATATTTCATGAAATATTAT
TTCATCATTAGGATCATATATTTCATTATTAGCAATCATATTTATATTAATTATTATTTGAGAATCTATA
ATTAATCAACGAATTTCTTTATTTACTTTAAATTTATCTTCTTCAATTGAATGATATCAAAATTTACCAC
CAGCTGAACATTCATATAATGAATTGCCTATTTTAAGTAACTTC
>PQ129860.1 Spodoptera frugiperda isolate SF-20230222-GDZJ2LZ4 cytochrome c oxidase subunit I (COX1) gene, partial cds; mitochondrial
ATATATTTTAATTTTACCAGGATTTGGTATAATTTCTCATATTATTTCCCAAGAAAGAGGTAAAAAGGAA
ACATTCGGGTGTTTAGGTATAATTTACGCTATACTAGCAATTGGTTTATTAGGATTTATTGTTTGAGCTC
ATCATATATTTACTGTAGGAATAGATATTGATACACGAGCATATTTTACATCAGCAACAATAATTATTGC
TGTACCAACAGGTATTAAAATTTTTAGTTGATTAGCTACTTTCCATGGAACTCAAATTAATTATTCCCCA
TCTATTTTATGAAGATTAGGATTTGTATTTTTATTTACTGTAGGAGGATTAACAGGTGTAATTTTATCTA
ATTCTTCTATTGATATTACTTTACATGATACTTACTATGTAGTTGCTCATTTCCATTATGTTTTATCAAT
AGGAGCTGTATTTGCTATTTTAGGGGGATTTATTCATTGATACCCATTATTTACTGGGTTATCTTTAAAT
CCTTATTTATTAAAAATTCAATTTTTTATTATATTTATCGGAGTAAATTTAACTTTCTTCCCACAACATT
TTTTAGGGTTAGCAGGTATACCTCGTCGATATTCTGATTATCCTGATTCTTATATTTCATGAAATATTAT
TTCATCATTAGGATCATATATTTCATTATTAGCAATCATATTTATATTAATTATTATTTGAGAATCTATA
ATTAATCAACGAATTTCTTTATTTACTTTAAATTTATCTTCTTCAATTGAATGATATCAAAATTTACCAC
CAGCTGAACATTCATATAATGAATTGCCTATTTTAAGTAACTTC
>PQ129861.1 Spodoptera frugiperda isolate SF-20230222-GDZJ2LZ5 cytochrome c oxidase subunit I (COX1) gene, partial cds; mitochondrial
ATATATTTTAATTTTACCAGGATTTGGTATAATTTCTCATATTATTTCCCAAGAAAGAGGTAAAAAGGAA
ACATTCGGGTGTTTAGGTATAATTTACGCTATACTAGCAATTGGTTTATTAGGATTTATTGTTTGAGCTC
ATCATATATTTACTGTAGGAATAGATATTGATACACGAGCATATTTTACATCAGCAACAATAATTATTGC
TGTACCAACAGGTATTAAAATTTTTAGTTGATTAGCTACTTTCCATGGAACTCAAATTAATTATTCCCCA
TCTATTTTATGAAGATTAGGATTTGTATTTTTATTTACTGTAGGAGGATTAACAGGTGTAATTTTATCTA
ATTCTTCTATTGATATTACTTTACATGATACTTACTATGTAGTTGCTCATTTCCATTATGTTTTATCAAT
AGGAGCTGTATTTGCTATTTTAGGGGGATTTATTCATTGATACCCATTATTTACTGGGTTATCTTTAAAT
CCTTATTTATTAAAAATTCAATTTTTTATTATATTTATCGGAGTAAATTTAACTTTCTTCCCACAACATT
TTTTAGGGTTAGCAGGTATACCTCGTCGATATTCTGATTATCCTGATTCTTATATTTCATGAAATATTAT
TTCATCATTAGGATCATATATTTCATTATTAGCAATCATATTTATATTAATTATTATTTGAGAATCTATA
ATTAATCAACGAATTTCTTTATTTACTTTAAATTTATCTTCTTCAATTGAATGATATCAAAATTTACCAC
CAGCTGAACATTCATATAATGAATTGCCTATTTTAAGTAACTTC
>PQ129862.1 Spodoptera frugiperda isolate SF-20230222-GDZJ2LZ6 cytochrome c oxidase subunit I (COX1) gene, partial cds; mitochondrial
ATATATTTTAATTTTACCAGGATTTGGTATAATTTCTCATATTATTTCCCAAGAAAGAGGTAAAAAGGAA
ACATTCGGGTGTTTAGGTATAATTTACGCTATACTAGCAATTGGTTTATTAGGATTTATTGTTTGAGCTC
ATCATATATTTACTGTAGGAATAGATATTGATACACGAGCATATTTTACATCAGCAACAATAATTATTGC
TGTACCAACAGGTATTAAAATTTTTAGTTGATTAGCTACTTTCCATGGAACTCAAATTAATTATTCCCCA
TCTATTTTATGAAGATTAGGATTTGTATTTTTATTTACTGTAGGAGGATTAACAGGTGTAATTTTATCTA
ATTCTTCTATTGATATTACTTTACATGATACTTACTATGTAGTTGCTCATTTCCATTATGTTTTATCAAT
AGGAGCTGTATTTGCTATTTTAGGGGGATTTATTCATTGATACCCATTATTTACTGGGTTATCTTTAAAT
CCTTATTTATTAAAAATTCAATTTTTTATTATATTTATCGGAGTAAATTTAACTTTCTTCCCACAACATT
TTTTAGGGTTAGCAGGTATACCTCGTCGATATTCTGATTATCCTGATTCTTATATTTCATGAAATATTAT
TTCATCATTAGGATCATATATTTCATTATTAGCAATCATATTTATATTAATTATTATTTGAGAATCTATA
ATTAATCAACGAATTTCTTTATTTACTTTAAATTTATCTTCTTCAATTGAATGATATCAAAATTTACCAC
CAGCTGAACATTCATATAATGAATTGCCTATTTTAAGTAACTTC
>PQ129863.1 Spodoptera frugiperda isolate SF-20230223-GDZJ5LJ1 cytochrome c oxidase subunit I (COX1) gene, partial cds; mitochondrial
ATATATTTTAATTTTACCGGGATTTGGTATAATTTCTCACATTATTTCTCAAGAAAGAGGTAAAAAGGAA
ACATTTGGATGTTTAGGTATAATTTATGCTATATTAGCAATTGGTTTATTAGGATTTATTGTTTGAGCTC
ATCATATATTTACTGTAGGAATAGATATTGATACACGAGCATATTTTACATCTGCAACAATAATTATTGC
TGTACCAACAGGTATTAAAATTTTTAGTTGATTAGCTACTTTCCATGGAACTCAAATCAATTATTCCCCA
TCTATTTTATGAAGATTAGGATTTGTATTTTTATTTACTGTAGGGGGATTAACAGGTGTAATTTTATCTA
ATTCTTCTATTGATATTACTTTACATGATACTTACTATGTAGTTGCTCATTTCCACTATGTTTTATCAAT
AGGAGCTGTATTTGCTATTTTAGGTGGATTTATTCACTGATATCCATTATTTACTGGATTATCTTTAAAT
CCTTATATATTAAAAATTCAATTTTTTATTATATTTATCGGAGTAAATTTAACTTTCTTCCCACAACATT
TTTTAGGATTAGCAGGTATACCTCGTCGATATTCTGATTATCCTGATTCTTATATTTCATGAAATATTAT
TTCATCATTAGGATCATATATTTCATTATTAGCAATTATATTTATATTAATTATTATTTGAGAATCTATA
ATTAATCAACGAATTTCTTTATTTACTTTAAATTTATCTTCTTCAATTGAATGATATCAAAATTTACCAC
CAGCTGAACATTCATATAATGAATTGCCTATTTTAAGTAACTTC
>PQ129864.1 Spodoptera frugiperda isolate SF-20230223-GDZJ5LJ2 cytochrome c oxidase subunit I (COX1) gene, partial cds; mitochondrial
ATATATTTTAATTTTACCGGGATTTGGTATAATTTCTCACATTATTTCTCAAGAAAGAGGTAAAAAGGAA
ACATTTGGATGTTTAGGTATAATTTATGCTATATTAGCAATTGGTTTATTAGGATTTATTGTTTGAGCTC
ATCATATATTTACTGTAGGAATAGATATTGATACACGAGCATATTTTACATCTGCAACAATAATTATTGC
TGTACCAACAGGTATTAAAATTTTTAGTTGATTAGCTACTTTCCATGGAACTCAAATCAATTATTCCCCA
TCTATTTTATGAAGATTAGGATTTGTATTTTTATTTACTGTAGGGGGATTAACAGGTGTAATTTTATCTA
ATTCTTCTATTGATATTACTTTACATGATACTTACTATGTAGTTGCTCATTTCCACTATGTTTTATCAAT
AGGAGCTGTATTTGCTATTTTAGGTGGATTTATTCACTGATATCCATTATTTACTGGATTATCTTTAAAT
CCTTATATATTAAAAATTCAATTTTTTATTATATTTATCGGAGTAAATTTAACTTTCTTCCCACAACATT
TTTTAGGATTAGCAGGTATACCTCGTCGATATTCTGATTATCCTGATTCTTATATTTCATGAAATATTAT
TTCATCATTAGGATCATATATTTCATTATTAGCAATTATATTTATATTAATTATTATTTGAGAATCTATA
ATTAATCAACGAATTTCTTTATTTACTTTAAATTTATCTTCTTCAATTGAATGATATCAAAATTTACCAC
CAGCTGAACATTCATATAATGAATTGCCTATTTTAAGTAACTTC
>PQ129865.1 Spodoptera frugiperda isolate SF-20230223-GDZJ5LJ3 cytochrome c oxidase subunit I (COX1) gene, partial cds; mitochondrial
ATATATTTTAATTTTACCGGGATTTGGTATAATTTCTCACATTATTTCTCAAGAAAGAGGTAAAAAGGAA
ACATTTGGATGTTTAGGTATAATTTATGCTATATTAGCAATTGGTTTATTAGGATTTATTGTTTGAGCTC
ATCATATATTTACTGTAGGAATAGATATTGATACACGAGCATATTTTACATCTGCAACAATAATTATTGC
TGTACCAACAGGTATTAAAATTTTTAGTTGATTAGCTACTTTCCATGGAACTCAAATCAATTATTCCCCA
TCTATTTTATGAAGATTAGGATTTGTATTTTTATTTACTGTAGGGGGATTAACAGGTGTAATTTTATCTA
ATTCTTCTATTGATATTACTTTACATGATACTTACTATGTAGTTGCTCATTTCCACTATGTTTTATCAAT
AGGAGCTGTATTTGCTATTTTAGGTGGATTTATTCACTGATATCCATTATTTACTGGATTATCTTTAAAT
CCTTATATATTAAAAATTCAATTTTTTATTATATTTATCGGAGTAAATTTAACTTTCTTCCCACAACATT
TTTTAGGATTAGCAGGTATACCTCGTCGATATTCTGATTATCCTGATTCTTATATTTCATGAAATATTAT
TTCATCATTAGGATCATATATTTCATTATTAGCAATTATATTTATATTAATTATTATTTGAGAATCTATA
ATTAATCAACGAATTTCTTTATTTACTTTAAATTTATCTTCTTCAATTGAATGATATCAAAATTTACCAC
CAGCTGAACATTCATATAATGAATTGCCTATTTTAAGTAACTTC
>PQ129866.1 Spodoptera frugiperda isolate SF-20230223-GDZJ5LJ4 cytochrome c oxidase subunit I (COX1) gene, partial cds; mitochondrial
ATATATTTTAATTTTACCGGGATTTGGTATAATTTCTCACATTATTTCTCAAGAAAGAGGTAAAAAGGAA
ACATTTGGATGTTTAGGTATAATTTATGCTATATTAGCAATTGGTTTATTAGGATTTATTGTTTGAGCTC
ATCATATATTTACTGTAGGAATAGATATTGATACACGAGCATATTTTACATCTGCAACAATAATTATTGC
TGTACCAACAGGTATTAAAATTTTTAGTTGATTAGCTACTTTCCATGGAACTCAAATCAATTATTCCCCA
TCTATTTTATGAAGATTAGGATTTGTATTTTTATTTACTGTAGGGGGATTAACAGGTGTAATTTTATCTA
ATTCTTCTATTGATATTACTTTACATGATACTTACTATGTAGTTGCTCATTTCCACTATGTTTTATCAAT
AGGAGCTGTATTTGCTATTTTAGGTGGATTTATTCACTGATATCCATTATTTACTGGATTATCTTTAAAT
CCTTATATATTAAAAATTCAATTTTTTATTATATTTATCGGAGTAAATTTAACTTTCTTCCCACAACATT
TTTTAGGATTAGCAGGTATACCTCGTCGATATTCTGATTATCCTGATTCTTATATTTCATGAAATATTAT
TTCATCATTAGGATCATATATTTCATTATTAGCAATTATATTTATATTAATTATTATTTGAGAATCTATA
ATTAATCAACGAATTTCTTTATTTACTTTAAATTTATCTTCTTCAATTGAATGATATCAAAATTTACCAC
CAGCTGAACATTCATATAATGAATTGCCTATTTTAAGTAACTTC
>PQ129867.1 Spodoptera frugiperda isolate SF-20230223-GDZJ5LJ5 cytochrome c oxidase subunit I (COX1) gene, partial cds; mitochondrial
ATATATTTTAATTTTACCGGGATTTGGTATAATTTCTCACATTATTTCTCAAGAAAGAGGTAAAAAGGAA
ACATTTGGATGTTTAGGTATAATTTATGCTATATTAGCAATTGGTTTATTAGGATTTATTGTTTGAGCTC
ATCATATATTTACTGTAGGAATAGATATTGATACACGAGCATATTTTACATCTGCAACAATAATTATTGC
TGTACCAACAGGTATTAAAATTTTTAGTTGATTAGCTACTTTCCATGGAACTCAAATCAATTATTCCCCA
TCTATTTTATGAAGATTAGGATTTGTATTTTTATTTACTGTAGGGGGATTAACAGGTGTAATTTTATCTA
ATTCTTCTATTGATATTACTTTACATGATACTTACTATGTAGTTGCTCATTTCCACTATGTTTTATCAAT
AGGAGCTGTATTTGCTATTTTAGGTGGATTTATTCACTGATATCCATTATTTACTGGATTATCTTTAAAT
CCTTATATATTAAAAATTCAATTTTTTATTATATTTATCGGAGTAAATTTAACTTTCTTCCCACAACATT
TTTTAGGATTAGCAGGTATACCTCGTCGATATTCTGATTATCCTGATTCTTATATTTCATGAAATATTAT
TTCATCATTAGGATCATATATTTCATTATTAGCAATTATATTTATATTAATTATTATTTGAGAATCTATA
ATTAATCAACGAATTTCTTTATTTACTTTAAATTTATCTTCTTCAATTGAATGATATCAAAATTTACCAC
CAGCTGAACATTCATATAATGAATTGCCTATTTTAAGTAACTTC
>PQ129868.1 Spodoptera frugiperda isolate SF-20230223-GDZJ5LJ6 cytochrome c oxidase subunit I (COX1) gene, partial cds; mitochondrial
ATATATTTTAATTTTACCGGGATTTGGTATAATTTCTCACATTATTTCTCAAGAAAGAGGTAAAAAGGAA
ACATTTGGATGTTTAGGTATAATTTATGCTATATTAGCAATTGGTTTATTAGGATTTATTGTTTGAGCTC
ATCATATATTTACTGTAGGAATAGATATTGATACACGAGCATATTTTACATCTGCAACAATAATTATTGC
TGTACCAACAGGTATTAAAATTTTTAGTTGATTAGCTACTTTCCATGGAACTCAAATCAATTATTCCCCA
TCTATTTTATGAAGATTAGGATTTGTATTTTTATTTACTGTAGGGGGATTAACAGGTGTAATTTTATCTA
ATTCTTCTATTGATATTACTTTACATGATACTTACTATGTAGTTGCTCATTTCCACTATGTTTTATCAAT
AGGAGCTGTATTTGCTATTTTAGGTGGATTTATTCACTGATATCCATTATTTACTGGATTATCTTTAAAT
CCTTATATATTAAAAATTCAATTTTTTATTATATTTATCGGAGTAAATTTAACTTTCTTCCCACAACATT
TTTTAGGATTAGCAGGTATACCTCGTCGATATTCTGATTATCCTGATTCTTATATTTCATGAAATATTAT
TTCATCATTAGGATCATATATTTCATTATTAGCAATTATATTTATATTAATTATTATTTGAGAATCTATA
ATTAATCAACGAATTTCTTTATTTACTTTAAATTTATCTTCTTCAATTGAATGATATCAAAATTTACCAC
CAGCTGAACATTCATATAATGAATTGCCTATTTTAAGTAACTTC
>PQ129869.1 Spodoptera frugiperda isolate SF-20230223-GDZJSX1 cytochrome c oxidase subunit I (COX1) gene, partial cds; mitochondrial
ATATATTTTAATTTTACCAGGATTTGGTATAATTTCTCATATTATTTCCCAAGAAAGAGGTAAAAAGGAA
ACATTCGGGTGTTTAGGTATAATTTACGCTATACTAGCAATTGGTTTATTAGGATTTATTGTTTGAGCTC
ATCATATATTTACTGTAGGAATAGATATTGATACACGAGCATATTTTACATCAGCAACAATAATTATTGC
TGTACCAACAGGTATTAAAATTTTTAGTTGATTAGCTACTTTCCATGGAACTCAAATTAATTATTCCCCA
TCTATTTTATGAAGATTAGGATTTGTATTTTTATTTACTGTAGGAGGATTAACAGGTGTAATTTTATCTA
ATTCTTCTATTGATATTACTTTACATGATACTTACTATGTAGTTGCTCATTTCCATTATGTTTTATCAAT
AGGAGCTGTATTTGCTATTTTAGGGGGATTTATTCATTGATACCCATTATTTACTGGGTTATCTTTAAAT
CCTTATTTATTAAAAATTCAATTTTTTATTATATTTATCGGAGTAAATTTAACTTTCTTCCCACAACATT
TTTTAGGGTTAGCAGGTATACCTCGTCGATATTCTGATTATCCTGATTCTTATATTTCATGAAATATTAT
TTCATCATTAGGATCATATATTTCATTATTAGCAATCATATTTATATTAATTATTATTTGAGAATCTATA
ATTAATCAACGAATTTCTTTATTTACTTTAAATTTATCTTCTTCAATTGAATGATATCAAAATTTACCAC
CAGCTGAACATTCATATAATGAATTGCCTATTTTAAGTAACTTC
>PQ129870.1 Spodoptera frugiperda isolate SF-20230223-GDZJSX2 cytochrome c oxidase subunit I (COX1) gene, partial cds; mitochondrial
ATATATTTTAATTTTACCAGGATTTGGTATAATTTCTCATATTATTTCCCAAGAAAGAGGTAAAAAGGAA
ACATTCGGGTGTTTAGGTATAATTTACGCTATACTAGCAATTGGTTTATTAGGATTTATTGTTTGAGCTC
ATCATATATTTACTGTAGGAATAGATATTGATACACGAGCATATTTTACATCAGCAACAATAATTATTGC
TGTACCAACAGGTATTAAAATTTTTAGTTGATTAGCTACTTTCCATGGAACTCAAATTAATTATTCCCCA
TCTATTTTATGAAGATTAGGATTTGTATTTTTATTTACTGTAGGAGGATTAACAGGTGTAATTTTATCTA
ATTCTTCTATTGATATTACTTTACATGATACTTACTATGTAGTTGCTCATTTCCATTATGTTTTATCAAT
AGGAGCTGTATTTGCTATTTTAGGGGGATTTATTCATTGATACCCATTATTTACTGGGTTATCTTTAAAT
CCTTATTTATTAAAAATTCAATTTTTTATTATATTTATCGGAGTAAATTTAACTTTCTTCCCACAACATT
TTTTAGGGTTAGCAGGTATACCTCGTCGATATTCTGATTATCCTGATTCTTATATTTCATGAAATATTAT
TTCATCATTAGGATCATATATTTCATTATTAGCAATCATATTTATATTAATTATTATTTGAGAATCTATA
ATTAATCAACGAATTTCTTTATTTACTTTAAATTTATCTTCTTCAATTGAATGATATCAAAATTTACCAC
CAGCTGAACATTCATATAATGAATTGCCTATTTTAAGTAACTTC
>PQ129871.1 Spodoptera frugiperda isolate SF-20230223-GDZJSX3 cytochrome c oxidase subunit I (COX1) gene, partial cds; mitochondrial
ATATATTTTAATTTTACCAGGATTTGGTATAATTTCTCATATTATTTCCCAAGAAAGAGGTAAAAAGGAA
ACATTCGGGTGTTTAGGTATAATTTACGCTATACTAGCAATTGGTTTATTAGGATTTATTGTTTGAGCTC
ATCATATATTTACTGTAGGAATAGATATTGATACACGAGCATATTTTACATCAGCAACAATAATTATTGC
TGTACCAACAGGTATTAAAATTTTTAGTTGATTAGCTACTTTCCATGGAACTCAAATTAATTATTCCCCA
TCTATTTTATGAAGATTAGGATTTGTATTTTTATTTACTGTAGGAGGATTAACAGGTGTAATTTTATCTA
ATTCTTCTATTGATATTACTTTACATGATACTTACTATGTAGTTGCTCATTTCCATTATGTTTTATCAAT
AGGAGCTGTATTTGCTATTTTAGGGGGATTTATTCATTGATACCCATTATTTACTGGGTTATCTTTAAAT
CCTTATTTATTAAAAATTCAATTTTTTATTATATTTATCGGAGTAAATTTAACTTTCTTCCCACAACATT
TTTTAGGGTTAGCAGGTATACCTCGTCGATATTCTGATTATCCTGATTCTTATATTTCATGAAATATTAT
TTCATCATTAGGATCATATATTTCATTATTAGCAATCATATTTATATTAATTATTATTTGAGAATCTATA
ATTAATCAACGAATTTCTTTATTTACTTTAAATTTATCTTCTTCAATTGAATGATATCAAAATTTACCAC
CAGCTGAACATTCATATAATGAATTGCCTATTTTAAGTAACTTC
>PQ129872.1 Spodoptera frugiperda isolate SF-20230223-GDZJSX4 cytochrome c oxidase subunit I (COX1) gene, partial cds; mitochondrial
ATATATTTTAATTTTACCAGGATTTGGTATAATTTCTCATATTATTTCCCAAGAAAGAGGTAAAAAGGAA
ACATTCGGGTGTTTAGGTATAATTTACGCTATACTAGCAATTGGTTTATTAGGATTTATTGTTTGAGCTC
ATCATATATTTACTGTAGGAATAGATATTGATACACGAGCATATTTTACATCAGCAACAATAATTATTGC
TGTACCAACAGGTATTAAAATTTTTAGTTGATTAGCTACTTTCCATGGAACTCAAATTAATTATTCCCCA
TCTATTTTATGAAGATTAGGATTTGTATTTTTATTTACTGTAGGAGGATTAACAGGTGTAATTTTATCTA
ATTCTTCTATTGATATTACTTTACATGATACTTACTATGTAGTTGCTCATTTCCATTATGTTTTATCAAT
AGGAGCTGTATTTGCTATTTTAGGGGGATTTATTCATTGATACCCATTATTTACTGGGTTATCTTTAAAT
CCTTATTTATTAAAAATTCAATTTTTTATTATATTTATCGGAGTAAATTTAACTTTCTTCCCACAACATT
TTTTAGGGTTAGCAGGTATACCTCGTCGATATTCTGATTATCCTGATTCTTATATTTCATGAAATATTAT
TTCATCATTAGGATCATATATTTCATTATTAGCAATCATATTTATATTAATTATTATTTGAGAATCTATA
ATTAATCAACGAATTTCTTTATTTACTTTAAATTTATCTTCTTCAATTGAATGATATCAAAATTTACCAC
CAGCTGAACATTCATATAATGAATTGCCTATTTTAAGTAACTTC
>PQ129873.1 Spodoptera frugiperda isolate SF-20230223-GDZJSX5 cytochrome c oxidase subunit I (COX1) gene, partial cds; mitochondrial
ATATATTTTAATTTTACCAGGATTTGGTATAATTTCTCATATTATTTCCCAAGAAAGAGGTAAAAAGGAA
ACATTCGGGTGTTTAGGTATAATTTACGCTATACTAGCAATTGGTTTATTAGGATTTATTGTTTGAGCTC
ATCATATATTTACTGTAGGAATAGATATTGATACACGAGCATATTTTACATCAGCAACAATAATTATTGC
TGTACCAACAGGTATTAAAATTTTTAGTTGATTAGCTACTTTCCATGGAACTCAAATTAATTATTCCCCA
TCTATTTTATGAAGATTAGGATTTGTATTTTTATTTACTGTAGGAGGATTAACAGGTGTAATTTTATCTA
ATTCTTCTATTGATATTACTTTACATGATACTTACTATGTAGTTGCTCATTTCCATTATGTTTTATCAAT
AGGAGCTGTATTTGCTATTTTAGGGGGATTTATTCATTGATACCCATTATTTACTGGGTTATCTTTAAAT
CCTTATTTATTAAAAATTCAATTTTTTATTATATTTATCGGAGTAAATTTAACTTTCTTCCCACAACATT
TTTTAGGGTTAGCAGGTATACCTCGTCGATATTCTGATTATCCTGATTCTTATATTTCATGAAATATTAT
TTCATCATTAGGATCATATATTTCATTATTAGCAATCATATTTATATTAATTATTATTTGAGAATCTATA
ATTAATCAACGAATTTCTTTATTTACTTTAAATTTATCTTCTTCAATTGAATGATATCAAAATTTACCAC
CAGCTGAACATTCATATAATGAATTGCCTATTTTAAGTAACTTC
>PQ129874.1 Spodoptera frugiperda isolate SF-20230223-GDZJSX6 cytochrome c oxidase subunit I (COX1) gene, partial cds; mitochondrial
ATATATTTTAATTTTACCAGGATTTGGTATAATTTCTCATATTATTTCCCAAGAAAGAGGTAAAAAGGAA
ACATTCGGGTGTTTAGGTATAATTTACGCTATACTAGCAATTGGTTTATTAGGATTTATTGTTTGAGCTC
ATCATATATTTACTGTAGGAATAGATATTGATACACGAGCATATTTTACATCAGCAACAATAATTATTGC
TGTACCAACAGGTATTAAAATTTTTAGTTGATTAGCTACTTTCCATGGAACTCAAATTAATTATTCCCCA
TCTATTTTATGAAGATTAGGATTTGTATTTTTATTTACTGTAGGAGGATTAACAGGTGTAATTTTATCTA
ATTCTTCTATTGATATTACTTTACATGATACTTACTATGTAGTTGCTCATTTCCATTATGTTTTATCAAT
AGGAGCTGTATTTGCTATTTTAGGGGGATTTATTCATTGATACCCATTATTTACTGGGTTATCTTTAAAT
CCTTATTTATTAAAAATTCAATTTTTTATTATATTTATCGGAGTAAATTTAACTTTCTTCCCACAACATT
TTTTAGGGTTAGCAGGTATACCTCGTCGATATTCTGATTATCCTGATTCTTATATTTCATGAAATATTAT
TTCATCATTAGGATCATATATTTCATTATTAGCAATCATATTTATATTAATTATTATTTGAGAATCTATA
ATTAATCAACGAATTTCTTTATTTACTTTAAATTTATCTTCTTCAATTGAATGATATCAAAATTTACCAC
CAGCTGAACATTCATATAATGAATTGCCTATTTTAAGTAACTTC
>PQ129875.1 Spodoptera frugiperda isolate SF-20230221-GDZJ6KFQ1 cytochrome c oxidase subunit I (COX1) gene, partial cds; mitochondrial
ATATATTTTAATTTTACCAGGATTTGGTATAATTTCTCATATTATTTCCCAAGAAAGAGGTAAAAAGGAA
ACATTCGGGTGTTTAGGTATAATTTACGCTATACTAGCAATTGGTTTATTAGGATTTATTGTTTGAGCTC
ATCATATATTTACTGTAGGAATAGATATTGATACACGAGCATATTTTACATCAGCAACAATAATTATTGC
TGTACCAACAGGTATTAAAATTTTTAGTTGATTAGCTACTTTCCATGGAACTCAAATTAATTATTCCCCA
TCTATTTTATGAAGATTAGGATTTGTATTTTTATTTACTGTAGGAGGATTAACAGGTGTAATTTTATCTA
ATTCTTCTATTGATATTACTTTACATGATACTTACTATGTAGTTGCTCATTTCCATTATGTTTTATCAAT
AGGAGCTGTATTTGCTATTTTAGGGGGATTTATTCATTGATACCCATTATTTACTGGGTTATCTTTAAAT
CCTTATTTATTAAAAATTCAATTTTTTATTATATTTATCGGAGTAAATTTAACTTTCTTCCCACAACATT
TTTTAGGGTTAGCAGGTATACCTCGTCGATATTCTGATTATCCTGATTCTTATATTTCATGAAATATTAT
TTCATCATTAGGATCATATATTTCATTATTAGCAATCATATTTATATTAATTATTATTTGAGAATCTATA
ATTAATCAACGAATTTCTTTATTTACTTTAAATTTATCTTCTTCAATTGAATGATATCAAAATTTACCAC
CAGCTGAACATTCATATAATGAATTGCCTATTTTAAGTAACTTC
>PQ129876.1 Spodoptera frugiperda isolate SF-20230221-GDZJ6KFQ2 cytochrome c oxidase subunit I (COX1) gene, partial cds; mitochondrial
ATATATTTTAATTTTACCAGGATTTGGTATAATTTCTCATATTATTTCCCAAGAAAGAGGTAAAAAGGAA
ACATTCGGGTGTTTAGGTATAATTTACGCTATACTAGCAATTGGTTTATTAGGATTTATTGTTTGAGCTC
ATCATATATTTACTGTAGGAATAGATATTGATACACGAGCATATTTTACATCAGCAACAATAATTATTGC
TGTACCAACAGGTATTAAAATTTTTAGTTGATTAGCTACTTTCCATGGAACTCAAATTAATTATTCCCCA
TCTATTTTATGAAGATTAGGATTTGTATTTTTATTTACTGTAGGAGGATTAACAGGTGTAATTTTATCTA
ATTCTTCTATTGATATTACTTTACATGATACTTACTATGTAGTTGCTCATTTCCATTATGTTTTATCAAT
AGGAGCTGTATTTGCTATTTTAGGGGGATTTATTCATTGATACCCATTATTTACTGGGTTATCTTTAAAT
CCTTATTTATTAAAAATTCAATTTTTTATTATATTTATCGGAGTAAATTTAACTTTCTTCCCACAACATT
TTTTAGGGTTAGCAGGTATACCTCGTCGATATTCTGATTATCCTGATTCTTATATTTCATGAAATATTAT
TTCATCATTAGGATCATATATTTCATTATTAGCAATCATATTTATATTAATTATTATTTGAGAATCTATA
ATTAATCAACGAATTTCTTTATTTACTTTAAATTTATCTTCTTCAATTGAATGATATCAAAATTTACCAC
CAGCTGAACATTCATATAATGAATTGCCTATTTTAAGTAACTTC
>PQ129877.1 Spodoptera frugiperda isolate SF-20230221-GDZJ6KFQ3 cytochrome c oxidase subunit I (COX1) gene, partial cds; mitochondrial
ATATATTTTAATTTTACCAGGATTTGGTATAATTTCTCATATTATTTCCCAAGAAAGAGGTAAAAAGGAA
ACATTCGGGTGTTTAGGTATAATTTACGCTATACTAGCAATTGGTTTATTAGGATTTATTGTTTGAGCTC
ATCATATATTTACTGTAGGAATAGATATTGATACACGAGCATATTTTACATCAGCAACAATAATTATTGC
TGTACCAACAGGTATTAAAATTTTTAGTTGATTAGCTACTTTCCATGGAACTCAAATTAATTATTCCCCA
TCTATTTTATGAAGATTAGGATTTGTATTTTTATTTACTGTAGGAGGATTAACAGGTGTAATTTTATCTA
ATTCTTCTATTGATATTACTTTACATGATACTTACTATGTAGTTGCTCATTTCCATTATGTTTTATCAAT
AGGAGCTGTATTTGCTATTTTAGGGGGATTTATTCATTGATACCCATTATTTACTGGGTTATCTTTAAAT
CCTTATTTATTAAAAATTCAATTTTTTATTATATTTATCGGAGTAAATTTAACTTTCTTCCCACAACATT
TTTTAGGGTTAGCAGGTATACCTCGTCGATATTCTGATTATCCTGATTCTTATATTTCATGAAATATTAT
TTCATCATTAGGATCATATATTTCATTATTAGCAATCATATTTATATTAATTATTATTTGAGAATCTATA
ATTAATCAACGAATTTCTTTATTTACTTTAAATTTATCTTCTTCAATTGAATGATATCAAAATTTACCAC
CAGCTGAACATTCATATAATGAATTGCCTATTTTAAGTAACTTC
>PQ129878.1 Spodoptera frugiperda isolate SF-20230221-GDZJ6KFQ4 cytochrome c oxidase subunit I (COX1) gene, partial cds; mitochondrial
ATATATTTTAATTTTACCAGGATTTGGTATAATTTCTCATATTATTTCCCAAGAAAGAGGTAAAAAGGAA
ACATTCGGGTGTTTAGGTATAATTTACGCTATACTAGCAATTGGTTTATTAGGATTTATTGTTTGAGCTC
ATCATATATTTACTGTAGGAATAGATATTGATACACGAGCATATTTTACATCAGCAACAATAATTATTGC
TGTACCAACAGGTATTAAAATTTTTAGTTGATTAGCTACTTTCCATGGAACTCAAATTAATTATTCCCCA
TCTATTTTATGAAGATTAGGATTTGTATTTTTATTTACTGTAGGAGGATTAACAGGTGTAATTTTATCTA
ATTCTTCTATTGATATTACTTTACATGATACTTACTATGTAGTTGCTCATTTCCATTATGTTTTATCAAT
AGGAGCTGTATTTGCTATTTTAGGGGGATTTATTCATTGATACCCATTATTTACTGGGTTATCTTTAAAT
CCTTATTTATTAAAAATTCAATTTTTTATTATATTTATCGGAGTAAATTTAACTTTCTTCCCACAACATT
TTTTAGGGTTAGCAGGTATACCTCGTCGATATTCTGATTATCCTGATTCTTATATTTCATGAAATATTAT
TTCATCATTAGGATCATATATTTCATTATTAGCAATCATATTTATATTAATTATTATTTGAGAATCTATA
ATTAATCAACGAATTTCTTTATTTACTTTAAATTTATCTTCTTCAATTGAATGATATCAAAATTTACCAC
CAGCTGAACATTCATATAATGAATTGCCTATTTTAAGTAACTTC
>PQ129879.1 Spodoptera frugiperda isolate SF-20230221-GDZJ6KFQ5 cytochrome c oxidase subunit I (COX1) gene, partial cds; mitochondrial
ATATATTTTAATTTTACCAGGATTTGGTATAATTTCTCATATTATTTCCCAAGAAAGAGGTAAAAAGGAA
ACATTCGGGTGTTTAGGTATAATTTACGCTATACTAGCAATTGGTTTATTAGGATTTATTGTTTGAGCTC
ATCATATATTTACTGTAGGAATAGATATTGATACACGAGCATATTTTACATCAGCAACAATAATTATTGC
TGTACCAACAGGTATTAAAATTTTTAGTTGATTAGCTACTTTCCATGGAACTCAAATTAATTATTCCCCA
TCTATTTTATGAAGATTAGGATTTGTATTTTTATTTACTGTAGGAGGATTAACAGGTGTAATTTTATCTA
ATTCTTCTATTGATATTACTTTACATGATACTTACTATGTAGTTGCTCATTTCCATTATGTTTTATCAAT
AGGAGCTGTATTTGCTATTTTAGGGGGATTTATTCATTGATACCCATTATTTACTGGGTTATCTTTAAAT
CCTTATTTATTAAAAATTCAATTTTTTATTATATTTATCGGAGTAAATTTAACTTTCTTCCCACAACATT
TTTTAGGGTTAGCAGGTATACCTCGTCGATATTCTGATTATCCTGATTCTTATATTTCATGAAATATTAT
TTCATCATTAGGATCATATATTTCATTATTAGCAATCATATTTATATTAATTATTATTTGAGAATCTATA
ATTAATCAACGAATTTCTTTATTTACTTTAAATTTATCTTCTTCAATTGAATGATATCAAAATTTACCAC
CAGCTGAACATTCATATAATGAATTGCCTATTTTAAGTAACTTC
>PQ129880.1 Spodoptera frugiperda isolate SF-20230223-GDZJ7WC1 cytochrome c oxidase subunit I (COX1) gene, partial cds; mitochondrial
ATATATTTTAATTTTACCAGGATTTGGTATAATTTCTCATATTATTTCCCAAGAAAGAGGTAAAAAGGAA
ACATTCGGGTGTTTAGGTATAATTTACGCTATACTAGCAATTGGTTTATTAGGATTTATTGTTTGAGCTC
ATCATATATTTACTGTAGGAATAGATATTGATACACGAGCATATTTTACATCAGCAACAATAATTATTGC
TGTACCAACAGGTATTAAAATTTTTAGTTGATTAGCTACTTTCCATGGAACTCAAATTAATTATTCCCCA
TCTATTTTATGAAGATTAGGATTTGTATTTTTATTTACTGTAGGAGGATTAACAGGTGTAATTTTATCTA
ATTCTTCTATTGATATTACTTTACATGATACTTACTATGTAGTTGCTCATTTCCATTATGTTTTATCAAT
AGGAGCTGTATTTGCTATTTTAGGGGGATTTATTCATTGATACCCATTATTTACTGGGTTATCTTTAAAT
CCTTATTTATTAAAAATTCAATTTTTTATTATATTTATCGGAGTAAATTTAACTTTCTTCCCACAACATT
TTTTAGGGTTAGCAGGTATACCTCGTCGATATTCTGATTATCCTGATTCTTATATTTCATGAAATATTAT
TTCATCATTAGGATCATATATTTCATTATTAGCAATCATATTTATATTAATTATTATTTGAGAATCTATA
ATTAATCAACGAATTTCTTTATTTACTTTAAATTTATCTTCTTCAATTGAATGATATCAAAATTTACCAC
CAGCTGAACATTCATATAATGAATTGCCTATTTTAAGTAACTTC
>PQ129881.1 Spodoptera frugiperda isolate SF-20230223-GDZJ7WC2 cytochrome c oxidase subunit I (COX1) gene, partial cds; mitochondrial
ATATATTTTAATTTTACCAGGATTTGGTATAATTTCTCATATTATTTCCCAAGAAAGAGGTAAAAAGGAA
ACATTCGGGTGTTTAGGTATAATTTACGCTATACTAGCAATTGGTTTATTAGGATTTATTGTTTGAGCTC
ATCATATATTTACTGTAGGAATAGATATTGATACACGAGCATATTTTACATCAGCAACAATAATTATTGC
TGTACCAACAGGTATTAAAATTTTTAGTTGATTAGCTACTTTCCATGGAACTCAAATTAATTATTCCCCA
TCTATTTTATGAAGATTAGGATTTGTATTTTTATTTACTGTAGGAGGATTAACAGGTGTAATTTTATCTA
ATTCTTCTATTGATATTACTTTACATGATACTTACTATGTAGTTGCTCATTTCCATTATGTTTTATCAAT
AGGAGCTGTATTTGCTATTTTAGGGGGATTTATTCATTGATACCCATTATTTACTGGGTTATCTTTAAAT
CCTTATTTATTAAAAATTCAATTTTTTATTATATTTATCGGAGTAAATTTAACTTTCTTCCCACAACATT
TTTTAGGGTTAGCAGGTATACCTCGTCGATATTCTGATTATCCTGATTCTTATATTTCATGAAATATTAT
TTCATCATTAGGATCATATATTTCATTATTAGCAATCATATTTATATTAATTATTATTTGAGAATCTATA
ATTAATCAACGAATTTCTTTATTTACTTTAAATTTATCTTCTTCAATTGAATGATATCAAAATTTACCAC
CAGCTGAACATTCATATAATGAATTGCCTATTTTAAGTAACTTC
>PQ129882.1 Spodoptera frugiperda isolate SF-20230223-GDZJ7WC3 cytochrome c oxidase subunit I (COX1) gene, partial cds; mitochondrial
ATATATTTTAATTTTACCAGGATTTGGTATAATTTCTCATATTATTTCCCAAGAAAGAGGTAAAAAGGAA
ACATTCGGGTGTTTAGGTATAATTTACGCTATACTAGCAATTGGTTTATTAGGATTTATTGTTTGAGCTC
ATCATATATTTACTGTAGGAATAGATATTGATACACGAGCATATTTTACATCAGCAACAATAATTATTGC
TGTACCAACAGGTATTAAAATTTTTAGTTGATTAGCTACTTTCCATGGAACTCAAATTAATTATTCCCCA
TCTATTTTATGAAGATTAGGATTTGTATTTTTATTTACTGTAGGAGGATTAACAGGTGTAATTTTATCTA
ATTCTTCTATTGATATTACTTTACATGATACTTACTATGTAGTTGCTCATTTCCATTATGTTTTATCAAT
AGGAGCTGTATTTGCTATTTTAGGGGGATTTATTCATTGATACCCATTATTTACTGGGTTATCTTTAAAT
CCTTATTTATTAAAAATTCAATTTTTTATTATATTTATCGGAGTAAATTTAACTTTCTTCCCACAACATT
TTTTAGGGTTAGCAGGTATACCTCGTCGATATTCTGATTATCCTGATTCTTATATTTCATGAAATATTAT
TTCATCATTAGGATCATATATTTCATTATTAGCAATCATATTTATATTAATTATTATTTGAGAATCTATA
ATTAATCAACGAATTTCTTTATTTACTTTAAATTTATCTTCTTCAATTGAATGATATCAAAATTTACCAC
CAGCTGAACATTCATATAATGAATTGCCTATTTTAAGTAACTTC
>PQ129883.1 Spodoptera frugiperda isolate SF-20230223-GDZJ7WC4 cytochrome c oxidase subunit I (COX1) gene, partial cds; mitochondrial
ATATATTTTAATTTTACCAGGATTTGGTATAATTTCTCATATTATTTCCCAAGAAAGAGGTAAAAAGGAA
ACATTCGGGTGTTTAGGTATAATTTACGCTATACTAGCAATTGGTTTATTAGGATTTATTGTTTGAGCTC
ATCATATATTTACTGTAGGAATAGATATTGATACACGAGCATATTTTACATCAGCAACAATAATTATTGC
TGTACCAACAGGTATTAAAATTTTTAGTTGATTAGCTACTTTCCATGGAACTCAAATTAATTATTCCCCA
TCTATTTTATGAAGATTAGGATTTGTATTTTTATTTACTGTAGGAGGATTAACAGGTGTAATTTTATCTA
ATTCTTCTATTGATATTACTTTACATGATACTTACTATGTAGTTGCTCATTTCCATTATGTTTTATCAAT
AGGAGCTGTATTTGCTATTTTAGGGGGATTTATTCATTGATACCCATTATTTACTGGGTTATCTTTAAAT
CCTTATTTATTAAAAATTCAATTTTTTATTATATTTATCGGAGTAAATTTAACTTTCTTCCCACAACATT
TTTTAGGGTTAGCAGGTATACCTCGTCGATATTCTGATTATCCTGATTCTTATATTTCATGAAATATTAT
TTCATCATTAGGATCATATATTTCATTATTAGCAATCATATTTATATTAATTATTATTTGAGAATCTATA
ATTAATCAACGAATTTCTTTATTTACTTTAAATTTATCTTCTTCAATTGAATGATATCAAAATTTACCAC
CAGCTGAACATTCATATAATGAATTGCCTATTTTAAGTAACTTC
>PQ129884.1 Spodoptera frugiperda isolate SF-20230223-GDZJ7WC5 cytochrome c oxidase subunit I (COX1) gene, partial cds; mitochondrial
ATATATTTTAATTTTACCAGGATTTGGTATAATTTCTCATATTATTTCCCAAGAAAGAGGTAAAAAGGAA
ACATTCGGGTGTTTAGGTATAATTTACGCTATACTAGCAATTGGTTTATTAGGATTTATTGTTTGAGCTC
ATCATATATTTACTGTAGGAATAGATATTGATACACGAGCATATTTTACATCAGCAACAATAATTATTGC
TGTACCAACAGGTATTAAAATTTTTAGTTGATTAGCTACTTTCCATGGAACTCAAATTAATTATTCCCCA
TCTATTTTATGAAGATTAGGATTTGTATTTTTATTTACTGTAGGAGGATTAACAGGTGTAATTTTATCTA
ATTCTTCTATTGATATTACTTTACATGATACTTACTATGTAGTTGCTCATTTCCATTATGTTTTATCAAT
AGGAGCTGTATTTGCTATTTTAGGGGGATTTATTCATTGATACCCATTATTTACTGGGTTATCTTTAAAT
CCTTATTTATTAAAAATTCAATTTTTTATTATATTTATCGGAGTAAATTTAACTTTCTTCCCACAACATT
TTTTAGGGTTAGCAGGTATACCTCGTCGATATTCTGATTATCCTGATTCTTATATTTCATGAAATATTAT
TTCATCATTAGGATCATATATTTCATTATTAGCAATCATATTTATATTAATTATTATTTGAGAATCTATA
ATTAATCAACGAATTTCTTTATTTACTTTAAATTTATCTTCTTCAATTGAATGATATCAAAATTTACCAC
CAGCTGAACATTCATATAATGAATTGCCTATTTTAAGTAACTTC
>PQ129885.1 Spodoptera frugiperda isolate SF-20230223-GDZJ7WC6 cytochrome c oxidase subunit I (COX1) gene, partial cds; mitochondrial
ATATATTTTAATTTTACCAGGATTTGGTATAATTTCTCATATTATTTCCCAAGAAAGAGGTAAAAAGGAA
ACATTCGGGTGTTTAGGTATAATTTACGCTATACTAGCAATTGGTTTATTAGGATTTATTGTTTGAGCTC
ATCATATATTTACTGTAGGAATAGATATTGATACACGAGCATATTTTACATCAGCAACAATAATTATTGC
TGTACCAACAGGTATTAAAATTTTTAGTTGATTAGCTACTTTCCATGGAACTCAAATTAATTATTCCCCA
TCTATTTTATGAAGATTAGGATTTGTATTTTTATTTACTGTAGGAGGATTAACAGGTGTAATTTTATCTA
ATTCTTCTATTGATATTACTTTACATGATACTTACTATGTAGTTGCTCATTTCCATTATGTTTTATCAAT
AGGAGCTGTATTTGCTATTTTAGGGGGATTTATTCATTGATACCCATTATTTACTGGGTTATCTTTAAAT
CCTTATTTATTAAAAATTCAATTTTTTATTATATTTATCGGAGTAAATTTAACTTTCTTCCCACAACATT
TTTTAGGGTTAGCAGGTATACCTCGTCGATATTCTGATTATCCTGATTCTTATATTTCATGAAATATTAT
TTCATCATTAGGATCATATATTTCATTATTAGCAATCATATTTATATTAATTATTATTTGAGAATCTATA
ATTAATCAACGAATTTCTTTATTTACTTTAAATTTATCTTCTTCAATTGAATGATATCAAAATTTACCAC
CAGCTGAACATTCATATAATGAATTGCCTATTTTAAGTAACTTC
>PQ129886.1 Spodoptera frugiperda isolate SF-20230221-GDZJ8XX1 cytochrome c oxidase subunit I (COX1) gene, partial cds; mitochondrial
ATATATTTTAATTTTACCAGGATTTGGTATAATTTCTCATATTATTTCCCAAGAAAGAGGTAAAAAGGAA
ACATTCGGGTGTTTAGGTATAATTTACGCTATACTAGCAATTGGTTTATTAGGATTTATTGTTTGAGCTC
ATCATATATTTACTGTAGGAATAGATATTGATACACGAGCATATTTTACATCAGCAACAATAATTATTGC
TGTACCAACAGGTATTAAAATTTTTAGTTGATTAGCTACTTTCCATGGAACTCAAATTAATTATTCCCCA
TCTATTTTATGAAGATTAGGATTTGTATTTTTATTTACTGTAGGAGGATTAACAGGTGTAATTTTATCTA
ATTCTTCTATTGATATTACTTTACATGATACTTACTATGTAGTTGCTCATTTCCATTATGTTTTATCAAT
AGGAGCTGTATTTGCTATTTTAGGGGGATTTATTCATTGATACCCATTATTTACTGGGTTATCTTTAAAT
CCTTATTTATTAAAAATTCAATTTTTTATTATATTTATCGGAGTAAATTTAACTTTCTTCCCACAACATT
TTTTAGGGTTAGCAGGTATACCTCGTCGATATTCTGATTATCCTGATTCTTATATTTCATGAAATATTAT
TTCATCATTAGGATCATATATTTCATTATTAGCAATCATATTTATATTAATTATTATTTGAGAATCTATA
ATTAATCAACGAATTTCTTTATTTACTTTAAATTTATCTTCTTCAATTGAATGATATCAAAATTTACCAC
CAGCTGAACATTCATATAATGAATTGCCTATTTTAAGTAACTTC
>PQ129887.1 Spodoptera frugiperda isolate SF-20230221-GDZJ8XX2 cytochrome c oxidase subunit I (COX1) gene, partial cds; mitochondrial
ATATATTTTAATTTTACCAGGATTTGGTATAATTTCTCATATTATTTCCCAAGAAAGAGGTAAAAAGGAA
ACATTCGGGTGTTTAGGTATAATTTACGCTATACTAGCAATTGGTTTATTAGGATTTATTGTTTGAGCTC
ATCATATATTTACTGTAGGAATAGATATTGATACACGAGCATATTTTACATCAGCAACAATAATTATTGC
TGTACCAACAGGTATTAAAATTTTTAGTTGATTAGCTACTTTCCATGGAACTCAAATTAATTATTCCCCA
TCTATTTTATGAAGATTAGGATTTGTATTTTTATTTACTGTAGGAGGATTAACAGGTGTAATTTTATCTA
ATTCTTCTATTGATATTACTTTACATGATACTTACTATGTAGTTGCTCATTTCCATTATGTTTTATCAAT
AGGAGCTGTATTTGCTATTTTAGGGGGATTTATTCATTGATACCCATTATTTACTGGGTTATCTTTAAAT
CCTTATTTATTAAAAATTCAATTTTTTATTATATTTATCGGAGTAAATTTAACTTTCTTCCCACAACATT
TTTTAGGGTTAGCAGGTATACCTCGTCGATATTCTGATTATCCTGATTCTTATATTTCATGAAATATTAT
TTCATCATTAGGATCATATATTTCATTATTAGCAATCATATTTATATTAATTATTATTTGAGAATCTATA
ATTAATCAACGAATTTCTTTATTTACTTTAAATTTATCTTCTTCAATTGAATGATATCAAAATTTACCAC
CAGCTGAACATTCATATAATGAATTGCCTATTTTAAGTAACTTC
>PQ129888.1 Spodoptera frugiperda isolate SF-20230221-GDZJ8XX3 cytochrome c oxidase subunit I (COX1) gene, partial cds; mitochondrial
ATATATTTTAATTTTACCAGGATTTGGTATAATTTCTCATATTATTTCCCAAGAAAGAGGTAAAAAGGAA
ACATTCGGGTGTTTAGGTATAATTTACGCTATACTAGCAATTGGTTTATTAGGATTTATTGTTTGAGCTC
ATCATATATTTACTGTAGGAATAGATATTGATACACGAGCATATTTTACATCAGCAACAATAATTATTGC
TGTACCAACAGGTATTAAAATTTTTAGTTGATTAGCTACTTTCCATGGAACTCAAATTAATTATTCCCCA
TCTATTTTATGAAGATTAGGATTTGTATTTTTATTTACTGTAGGAGGATTAACAGGTGTAATTTTATCTA
ATTCTTCTATTGATATTACTTTACATGATACTTACTATGTAGTTGCTCATTTCCATTATGTTTTATCAAT
AGGAGCTGTATTTGCTATTTTAGGGGGATTTATTCATTGATACCCATTATTTACTGGGTTATCTTTAAAT
CCTTATTTATTAAAAATTCAATTTTTTATTATATTTATCGGAGTAAATTTAACTTTCTTCCCACAACATT
TTTTAGGGTTAGCAGGTATACCTCGTCGATATTCTGATTATCCTGATTCTTATATTTCATGAAATATTAT
TTCATCATTAGGATCATATATTTCATTATTAGCAATCATATTTATATTAATTATTATTTGAGAATCTATA
ATTAATCAACGAATTTCTTTATTTACTTTAAATTTATCTTCTTCAATTGAATGATATCAAAATTTACCAC
CAGCTGAACATTCATATAATGAATTGCCTATTTTAAGTAACTTC
>PQ129889.1 Spodoptera frugiperda isolate SF-20230221-GDZJ8XX4 cytochrome c oxidase subunit I (COX1) gene, partial cds; mitochondrial
ATATATTTTAATTTTACCAGGATTTGGTATAATTTCTCATATTATTTCCCAAGAAAGAGGTAAAAAGGAA
ACATTCGGGTGTTTAGGTATAATTTACGCTATACTAGCAATTGGTTTATTAGGATTTATTGTTTGAGCTC
ATCATATATTTACTGTAGGAATAGATATTGATACACGAGCATATTTTACATCAGCAACAATAATTATTGC
TGTACCAACAGGTATTAAAATTTTTAGTTGATTAGCTACTTTCCATGGAACTCAAATTAATTATTCCCCA
TCTATTTTATGAAGATTAGGATTTGTATTTTTATTTACTGTAGGAGGATTAACAGGTGTAATTTTATCTA
ATTCTTCTATTGATATTACTTTACATGATACTTACTATGTAGTTGCTCATTTCCATTATGTTTTATCAAT
AGGAGCTGTATTTGCTATTTTAGGGGGATTTATTCATTGATACCCATTATTTACTGGGTTATCTTTAAAT
CCTTATTTATTAAAAATTCAATTTTTTATTATATTTATCGGAGTAAATTTAACTTTCTTCCCACAACATT
TTTTAGGGTTAGCAGGTATACCTCGTCGATATTCTGATTATCCTGATTCTTATATTTCATGAAATATTAT
TTCATCATTAGGATCATATATTTCATTATTAGCAATCATATTTATATTAATTATTATTTGAGAATCTATA
ATTAATCAACGAATTTCTTTATTTACTTTAAATTTATCTTCTTCAATTGAATGATATCAAAATTTACCAC
CAGCTGAACATTCATATAATGAATTGCCTATTTTAAGTAACTTC
>PQ129890.1 Spodoptera frugiperda isolate SF-20230221-GDZJ8XX5 cytochrome c oxidase subunit I (COX1) gene, partial cds; mitochondrial
ATATATTTTAATTTTACCAGGATTTGGTATAATTTCTCATATTATTTCCCAAGAAAGAGGTAAAAAGGAA
ACATTCGGGTGTTTAGGTATAATTTACGCTATACTAGCAATTGGTTTATTAGGATTTATTGTTTGAGCTC
ATCATATATTTACTGTAGGAATAGATATTGATACACGAGCATATTTTACATCAGCAACAATAATTATTGC
TGTACCAACAGGTATTAAAATTTTTAGTTGATTAGCTACTTTCCATGGAACTCAAATTAATTATTCCCCA
TCTATTTTATGAAGATTAGGATTTGTATTTTTATTTACTGTAGGAGGATTAACAGGTGTAATTTTATCTA
ATTCTTCTATTGATATTACTTTACATGATACTTACTATGTAGTTGCTCATTTCCATTATGTTTTATCAAT
AGGAGCTGTATTTGCTATTTTAGGGGGATTTATTCATTGATACCCATTATTTACTGGGTTATCTTTAAAT
CCTTATTTATTAAAAATTCAATTTTTTATTATATTTATCGGAGTAAATTTAACTTTCTTCCCACAACATT
TTTTAGGGTTAGCAGGTATACCTCGTCGATATTCTGATTATCCTGATTCTTATATTTCATGAAATATTAT
TTCATCATTAGGATCATATATTTCATTATTAGCAATCATATTTATATTAATTATTATTTGAGAATCTATA
ATTAATCAACGAATTTCTTTATTTACTTTAAATTTATCTTCTTCAATTGAATGATATCAAAATTTACCAC
CAGCTGAACATTCATATAATGAATTGCCTATTTTAAGTAACTTC
>PQ129891.1 Spodoptera frugiperda isolate SF-20230314-GDZJ9MZ1 cytochrome c oxidase subunit I (COX1) gene, partial cds; mitochondrial
ATATATTTTAATTTTACCAGGATTTGGTATAATTTCTCACATTATTTCTCAAGAAAGAGGTAAAAAGGAA
ACATTTGGATGTTTAGGTATAATTTATGCTATATTAGCAATTGGTTTATTAGGATTTATTGTTTGAGCTC
ATCATATATTTACTGTAGGAATAGATATTGATACACGAGCATATTTTACATCTGCAACAATAATTATTGC
TGTACCAACAGGTATTAAAATTTTTAGTTGATTAGCTACTTTCCATGGAACTCAAATCAATTATTCCCCA
TCTATTTTATGAAGATTAGGATTTGTATTTTTATTTACTGTAGGGGGATTAACAGGTGTAATTTTATCTA
ATTCTTCTATTGATATTACTTTACATGATACTTACTATGTAGTTGCTCATTTCCACTATGTTTTATCAAT
AGGAGCTGTATTTGCTATTTTAGGTGGATTTATTCACTGATATCCATTATTTACTGGATTATCTTTAAAT
CCTTATATATTAAAAATTCAATTTTTTATTATATTTATCGGAGTAAATTTAACTTTCTTCCCACAACATT
TTTTAGGATTAGCAGGTATACCTCGTCGATATTCTGATTATCCTGATTCTTATATTTCATGAAATATTAT
TTCATCATTAGGATCATATATTTCATTATTAGCAATTATATTTATATTAATTATTATTTGAGAATCTATA
ATTAATCAACGAATTTCTTTATTTACTTTAAATTTATCTTCTTCAATTGAATGATATCAAAATTTACCAC
CAGCTGAACATTCATATAATGAATTGCCTATTTTAAGTAACTTC
>PQ129892.1 Spodoptera frugiperda isolate SF-20230314-GDZJ9MZ2 cytochrome c oxidase subunit I (COX1) gene, partial cds; mitochondrial
ATATATTTTAATTTTACCGGGATTTGGTATAATTTCTCACATTATTTCTCAAGAAAGAGGTAAAAAGGAA
ACATTTGGATGTTTAGGTATAATTTATGCTATATTAGCAATTGGTTTATTAGGATTTATTGTTTGAGCTC
ATCATATATTTACTGTAGGAATAGATATTGATACACGAGCATATTTTACATCTGCAACAATAATTATTGC
TGTACCAACAGGTATTAAAATTTTTAGTTGATTAGCTACTTTCCATGGAACTCAAATCAATTATTCCCCA
TCTATTTTATGAAGATTAGGATTTGTATTTTTATTTACTGTAGGGGGATTAACAGGTGTAATTTTATCTA
ATTCTTCTATTGATATTACTTTACATGATACTTACTATGTAGTTGCTCATTTCCACTATGTTTTATCAAT
AGGAGCTGTATTTGCTATTTTAGGTGGATTTATTCACTGATATCCATTATTTACTGGATTATCTTTAAAT
CCTTATATATTAAAAATTCAATTTTTTATTATATTTATCGGAGTAAATTTAACTTTCTTCCCACAACATT
TTTTAGGATTAGCAGGTATACCTCGTCGATATTCTGATTATCCTGATTCTTATATTTCATGAAATATTAT
TTCATCATTAGGATCATATATTTCATTATTAGCAATTATATTTATATTAATTATTATTTGAGAATCTATA
ATTAATCAACGAATTTCTTTATTTACTTTAAATTTATCTTCTTCAATTGAATGATATCAAAATTTACCAC
CAGCTGAACATTCATATAATGAATTGCCTATTTTAAGTAACTTC
>PQ129893.1 Spodoptera frugiperda isolate SF-20230314-GDZJ9MZ3 cytochrome c oxidase subunit I (COX1) gene, partial cds; mitochondrial
ATATATTTTAATTTTACCGGGATTTGGTATAATTTCTCACATTATTTCTCAAGAAAGAGGTAAAAAGGAA
ACATTTGGATGTTTAGGTATAATTTATGCTATATTAGCAATTGGTTTATTAGGATTTATTGTTTGAGCTC
ATCATATATTTACTGTAGGAATAGATATTGATACACGAGCATATTTTACATCTGCAACAATAATTATTGC
TGTACCAACAGGTATTAAAATTTTTAGTTGATTAGCTACTTTCCATGGAACTCAAATCAATTATTCCCCA
TCTATTTTATGAAGATTAGGATTTGTATTTTTATTTACTGTAGGGGGATTAACAGGTGTAATTTTATCTA
ATTCTTCTATTGATATTACTTTACATGATACTTACTATGTAGTTGCTCATTTCCACTATGTTTTATCAAT
AGGAGCTGTATTTGCTATTTTAGGTGGATTTATTCACTGATATCCATTATTTACTGGATTATCTTTAAAT
CCTTATATATTAAAAATTCAATTTTTTATTATATTTATCGGAGTAAATTTAACTTTCTTCCCACAACATT
TTTTAGGATTAGCAGGTATACCTCGTCGATATTCTGATTATCCTGATTCTTATATTTCATGAAATATTAT
TTCATCATTAGGATCATATATTTCATTATTAGCAATTATATTTATATTAATTATTATTTGAGAATCTATA
ATTAATCAACGAATTTCTTTATTTACTTTAAATTTATCTTCTTCAATTGAATGATATCAAAATTTACCAC
CAGCTGAACATTCATATAATGAATTGCCTATTTTAAGTAACTTC
>PQ129894.1 Spodoptera frugiperda isolate SF-20230314-GDZJ9MZ4 cytochrome c oxidase subunit I (COX1) gene, partial cds; mitochondrial
ATATATTTTAATTTTACCGGGATTTGGTATAATTTCTCACATTATTTCTCAAGAAAGAGGTAAAAAGGAA
ACATTTGGATGTTTAGGTATAATTTATGCTATATTAGCAATTGGTTTATTAGGATTTATTGTTTGAGCTC
ATCATATATTTACTGTAGGAATAGATATTGATACACGAGCATATTTTACATCTGCAACAATAATTATTGC
TGTACCAACAGGTATTAAAATTTTTAGTTGATTAGCTACTTTCCATGGAACTCAAATCAATTATTCCCCA
TCTATTTTATGAAGATTAGGATTTGTATTTTTATTTACTGTAGGGGGATTAACAGGTGTAATTTTATCTA
ATTCTTCTATTGATATTACTTTACATGATACTTACTATGTAGTTGCTCATTTCCACTATGTTTTATCAAT
AGGAGCTGTATTTGCTATTTTAGGTGGATTTATTCACTGATATCCATTATTTACTGGATTATCTTTAAAT
CCTTATATATTAAAAATTCAATTTTTTATTATATTTATCGGAGTAAATTTAACTTTCTTCCCACAACATT
TTTTAGGATTAGCAGGTATACCTCGTCGATATTCTGATTATCCTGATTCTTATATTTCATGAAATATTAT
TTCATCATTAGGATCATATATTTCATTATTAGCAATTATATTTATATTAATTATTATTTGAGAATCTATA
ATTAATCAACGAATTTCTTTATTTACTTTAAATTTATCTTCTTCAATTGAATGATATCAAAATTTACCAC
CAGCTGAACATTCATATAATGAATTGCCTATTTTAAGTAACTTC
>PQ129895.1 Spodoptera frugiperda isolate SF-20230314-GDZJ9MZ5 cytochrome c oxidase subunit I (COX1) gene, partial cds; mitochondrial
ATATATTTTAATTTTACCAGGATTTGGTATAATTTCTCATATTATTTCCCAAGAAAGAGGTAAAAAGGAA
ACATTCGGGTGTTTAGGTATAATTTACGCTATACTAGCAATTGGTTTATTAGGATTTATTGTTTGAGCTC
ATCATATATTTACTGTAGGAATAGATATTGATACACGAGCATATTTTACATCAGCAACAATAATTATTGC
TGTACCAACAGGTATTAAAATTTTTAGTTGATTAGCTACTTTCCATGGAACTCAAATTAATTATTCCCCA
TCTATTTTATGAAGATTAGGATTTGTATTTTTATTTACTGTAGGAGGATTAACAGGTGTAATTTTATCTA
ATTCTTCTATTGATATTACTTTACATGATACTTACTATGTAGTTGCTCATTTCCATTATGTTTTATCAAT
AGGAGCTGTATTTGCTATTTTAGGGGGATTTATTCATTGATACCCATTATTTACTGGGTTATCTTTAAAT
CCTTATTTATTAAAAATTCAATTTTTTATTATATTTATCGGAGTAAATTTAACTTTCTTCCCACAACATT
TTTTAGGGTTAGCAGGTATACCTCGTCGATATTCTGATTATCCTGATTCTTATATTTCATGAAATATTAT
TTCATCATTAGGATCATATATTTCATTATTAGCAATCATATTTATATTAATTATTATTTGAGAATCTATA
ATTAATCAACGAATTTCTTTATTTACTTTAAATTTATCTTCTTCAATTGAATGATATCAAAATTTACCAC
CAGCTGAACATTCATATAATGAATTGCCTATTTTAAGTAACTTC
>PQ129896.1 Spodoptera frugiperda isolate SF-20230314-GDZJ9MZ6 cytochrome c oxidase subunit I (COX1) gene, partial cds; mitochondrial
ATATATTTTAATTTTACCAGGATTTGGTATAATTTCTCATATTATTTCCCAAGAAAGAGGTAAAAAGGAA
ACATTCGGGTGTTTAGGTATAATTTACGCTATACTAGCAATTGGTTTATTAGGATTTATTGTTTGAGCTC
ATCATATATTTACTGTAGGAATAGATATTGATACACGAGCATATTTTACATCAGCAACAATAATTATTGC
TGTACCAACAGGTATTAAAATTTTTAGTTGATTAGCTACTTTCCATGGAACTCAAATTAATTATTCCCCA
TCTATTTTATGAAGATTAGGATTTGTATTTTTATTTACTGTAGGAGGATTAACAGGTGTAATTTTATCTA
ATTCTTCTATTGATATTACTTTACATGATACTTACTATGTAGTTGCTCATTTCCATTATGTTTTATCAAT
AGGAGCTGTATTTGCTATTTTAGGGGGATTTATTCATTGATACCCATTATTTACTGGGTTATCTTTAAAT
CCTTATTTATTAAAAATTCAATTTTTTATTATATTTATCGGAGTAAATTTAACTTTCTTCCCACAACATT
TTTTAGGGTTAGCAGGTATACCTCGTCGATATTCTGATTATCCTGATTCTTATATTTCATGAAATATTAT
TTCATCATTAGGATCATATATTTCATTATTAGCAATCATATTTATATTAATTATTATTTGAGAATCTATA
ATTAATCAACGAATTTCTTTATTTACTTTAAATTTATCTTCTTCAATTGAATGATATCAAAATTTACCAC
CAGCTGAACATTCATATAATGAATTGCCTATTTTAAGTAACTTC
>PQ129897.1 Spodoptera frugiperda isolate SF-20230315-GXBS1 cytochrome c oxidase subunit I (COX1) gene, partial cds; mitochondrial
ATATATTTTAATTTTACCAGGATATTGGGTGATTCTGCATATTATTTCCCAAGAAAGAGGTAAAAAGGAA
ACATTCGGGTGTTTAGGTATAATTTACGCTATACTAGCAATTGGTTTATTAGGATTTATTGTTTGAGCTC
ATCATATATTTACTGTAGGAATAGATATTGATACACGAGCATATTTTACATCAGCAACAATAATTATTGC
TGTACCAACAGGTATTAAAATTTTTAGTTGATTAGCTACTTTCCATGGAACTCAAATTAATTATTCCCCA
TCTATTTTATGAAGATTAGGATTTGTATTTTTATTTACTGTAGGAGGATTAACAGGTGTAATTTTATCTA
ATTCTTCTATTGATATTACTTTACATGATACTTACTATGTAGTTGCTCATTTCCATTATGTTTTATCAAT
AGGAGCTGTATTTGCTATTTTAGGGGGATTTATTCATTGATACCCATTATTTACTGGGTTATCTTTAAAT
CCTTATTTATTAAAAATTCAATTTTTTATTATATTTATCGGAGTAAATTTAACTTTCTTCCCACAACATT
TTTTAGGGTTAGCAGGTATACCTCGTCGATATTCTGATTATCCTGATTCTTATATTTCATGAAATATTAT
TTCATCATTAGGATCATATATTTCATTATTAGCAATCATATTTATATTAATTATTATTTGAGAATCTATA
ATTAATCAACGAATTTCTTTATTTACTTTAAATTTATCTTCGTTAATTGAATGATATCAAAATTTACCAC
CAGCTGAACATTCATATAATGAATTGCCTATTTTAAGTAACTTC
>PQ129898.1 Spodoptera frugiperda isolate SF-20230315-GXBS2 cytochrome c oxidase subunit I (COX1) gene, partial cds; mitochondrial
ATATATTTTAATTTTACCAGGATTTGGTATAATTTCTCATATTATTTCCCAAGAAAGAGGTAAAAAGGAA
ACATTCGGGTGTTTAGGTATAATTTACGCTATACTAGCAATTGGTTTATTAGGATTTATTGTTTGAGCTC
ATCATATATTTACTGTAGGAATAGATATTGATACACGAGCATATTTTACATCAGCAACAATAATTATTGC
TGTACCAACAGGTATTAAAATTTTTAGTTGATTAGCTACTTTCCATGGAACTCAAATTAATTATTCCCCA
TCTATTTTATGAAGATTAGGATTTGTATTTTTATTTACTGTAGGAGGATTAACAGGTGTAATTTTATCTA
ATTCTTCTATTGATATTACTTTACATGATACTTACTATGTAGTTGCTCATTTCCATTATGTTTTATCAAT
AGGAGCTGTATTTGCTATTTTAGGGGGATTTATTCATTGATACCCATTATTTACTGGGTTATCTTTAAAT
CCTTATTTATTAAAAATTCAATTTTTTATTATATTTATCGGAGTAAATTTAACTTTCTTCCCACAACATT
TTTTAGGGTTAGCAGGTATACCTCGTCGATATTCTGATTATCCTGATTCTTATATTTCATGAAATATTAT
TTCATCATTAGGATCATATATTTCATTATTAGCAATCATATTTATATTAATTATTATTTGAGAATCTATA
ATTAATCAACGAATTTCTTTATTTACTTTAAATTTATCTTCTTCAATTGAATGATATCAAAATTTACCAC
CAGCTGAACATTCATATAATGAATTGCCTATTTTAAGTAACTTC
>PQ129899.1 Spodoptera frugiperda isolate SF-20230315-GXBS3 cytochrome c oxidase subunit I (COX1) gene, partial cds; mitochondrial
ATATATTTTAATTTTACCAGGATTTGGTATAATTTCTCATATTATTTCCCAAGAAAGAGGTAAAAAGGAA
ACATTCGGGTGTTTAGGTATAATTTACGCTATACTAGCAATTGGTTTATTAGGATTTATTGTTTGAGCTC
ATCATATATTTACTGTAGGAATAGATATTGATACACGAGCATATTTTACATCAGCAACAATAATTATTGC
TGTACCAACAGGTATTAAAATTTTTAGTTGATTAGCTACTTTCCATGGAACTCAAATTAATTATTCCCCA
TCTATTTTATGAAGATTAGGATTTGTATTTTTATTTACTGTAGGAGGATTAACAGGTGTAATTTTATCTA
ATTCTTCTATTGATATTACTTTACATGATACTTACTATGTAGTTGCTCATTTCCATTATGTTTTATCAAT
AGGAGCTGTATTTGCTATTTTAGGGGGATTTATTCATTGATACCCATTATTTACTGGGTTATCTTTAAAT
CCTTATTTATTAAAAATTCAATTTTTTATTATATTTATCGGAGTAAATTTAACTTTCTTCCCACAACATT
TTTTAGGGTTAGCAGGTATACCTCGTCGATATTCTGATTATCCTGATTCTTATATTTCATGAAATATTAT
TTCATCATTAGGATCATATATTTCATTATTAGCAATCATATTTATATTAATTATTATTTGAGAATCTATA
ATTAATCAACGAATTTCTTTATTTACTTTAAATTTATCTTCTTCAATTGAATGATATCAAAATTTACCAC
CAGCTGAACATTCATATAATGAATTGCCTATTTTAAGTAACTTC
>PQ129900.1 Spodoptera frugiperda isolate SF-20230315-GXBS4 cytochrome c oxidase subunit I (COX1) gene, partial cds; mitochondrial
ATATATTTTAATTTTACCAGGATTTGGTATAATTTCTCATATTATTTCCCAAGAAAGAGGTAAAAAGGAA
ACATTCGGGTGTTTAGGTATAATTTACGCTATACTAGCAATTGGTTTATTAGGATTTATTGTTTGAGCTC
ATCATATATTTACTGTAGGAATAGATATTGATACACGAGCATATTTTACATCAGCAACAATAATTATTGC
TGTACCAACAGGTATTAAAATTTTTAGTTGATTAGCTACTTTCCATGGAACTCAAATTAATTATTCCCCA
TCTATTTTATGAAGATTAGGATTTGTATTTTTATTTACTGTAGGAGGATTAACAGGTGTAATTTTATCTA
ATTCTTCTATTGATATTACTTTACATGATACTTACTATGTAGTTGCTCATTTCCATTATGTTTTATCAAT
AGGAGCTGTATTTGCTATTTTAGGGGGATTTATTCATTGATACCCATTATTTACTGGGTTATCTTTAAAT
CCTTATTTATTAAAAATTCAATTTTTTATTATATTTATCGGAGTAAATTTAACTTTCTTCCCACAACATT
TTTTAGGGTTAGCAGGTATACCTCGTCGATATTCTGATTATCCTGATTCTTATATTTCATGAAATATTAT
TTCATCATTAGGATCATATATTTCATTATTAGCAATCATATTTATATTAATTATTATTTGAGAATCTATA
ATTAATCAACGAATTTCTTTATTTACTTTAAATTTATCTTCTTCAATTGAATGATATCAAAATTTACCAC
CAGCTGAACATTCATATAATGAATTGCCTATTTTAAGTAACTTC
>PQ129901.1 Spodoptera frugiperda isolate SF-20230315-GXBS5 cytochrome c oxidase subunit I (COX1) gene, partial cds; mitochondrial
ATATATTTTAATTTTACCAGGATTTGGTATAATTTCTCATATTATTTCCCAAGAAAGAGGTAAAAAGGAA
ACATTCGGGTGTTTAGGTATAATTTACGCTATACTAGCAATTGGTTTATTAGGATTTATTGTTTGAGCTC
ATCATATATTTACTGTAGGAATAGATATTGATACACGAGCATATTTTACATCAGCAACAATAATTATTGC
TGTACCAACAGGTATTAAAATTTTTAGTTGATTAGCTACTTTCCATGGAACTCAAATTAATTATTCCCCA
TCTATTTTATGAAGATTAGGATTTGTATTTTTATTTACTGTAGGAGGATTAACAGGTGTAATTTTATCTA
ATTCTTCTATTGATATTACTTTACATGATACTTACTATGTAGTTGCTCATTTCCATTATGTTTTATCAAT
AGGAGCTGTATTTGCTATTTTAGGGGGATTTATTCATTGATACCCATTATTTACTGGGTTATCTTTAAAT
CCTTATTTATTAAAAATTCAATTTTTTATTATATTTATCGGAGTAAATTTAACTTTCTTCCCACAACATT
TTTTAGGGTTAGCAGGTATACCTCGTCGATATTCTGATTATCCTGATTCTTATATTTCATGAAATATTAT
TTCATCATTAGGATCATATATTTCATTATTAGCAATCATATTTATATTAATTATTATTTGAGAATCTATA
ATTAATCAACGAATTTCTTTATTTACTTTAAATTTATCTTCTTCAATTGAATGATATCAAAATTTACCAC
CAGCTGAACATTCATATAATGAATTGCCTATTTTAAGTAACTTC
>PQ129902.1 Spodoptera frugiperda isolate SF-20230302-HNDF1 cytochrome c oxidase subunit I (COX1) gene, partial cds; mitochondrial
ATATATTTTAATTTTACCGGGATTTGGTATAATTTCTCACATTATTTCTCAAGAAAGAGGTAAAAAGGAA
ACATTTGGATGTTTAGGTATAATTTATGCTATATTAGCAATTGGTTTATTAGGATTTATTGTTTGAGCTC
ATCATATATTTACTGTAGGAATAGATATTGATACACGAGCATATTTTACATCTGCAACAATAATTATTGC
TGTACCAACAGGTATTAAAATTTTTAGTTGATTAGCTACTTTCCATGGAACTCAAATCAATTATTCCCCA
TCTATTTTATGAAGATTAGGATTTGTATTTTTATTTACTGTAGGGGGATTAACAGGTGTAATTTTATCTA
ATTCTTCTATTGATATTACTTTACATGATACTTACTATGTAGTTGCTCATTTCCACTATGTTTTATCAAT
AGGAGCTGTATTTGCTATTTTAGGTGGATTTATTCACTGATATCCATTATTTACTGGATTATCTTTAAAT
CCTTATATATTAAAAATTCAATTTTTTATTATATTTATCGGAGTAAATTTAACTTTCTTCCCACAACATT
TTTTAGGATTAGCAGGTATACCTCGTCGATATTCTGATTATCCTGATTCTTATATTTCATGAAATATTAT
TTCATCATTAGGATCATATATTTCATTATTAGCAATTATATTTATATTAATTATTATTTGAGAATCTATA
ATTAATCAACGAATTTCTTTATTTACTTTAAATTTATCTTCTTCAATTGAATGATATCAAAATTTACCAC
CAGCTGAACATTCATATAATGAATTGCCTATTTTAAGTAACTTC
>PQ129903.1 Spodoptera frugiperda isolate SF-20230302-HNDF2 cytochrome c oxidase subunit I (COX1) gene, partial cds; mitochondrial
ATATATTTTAATTTTACCGGGATTTGGTATAATTTCTCACATTATTTCTCAAGAAAGAGGTAAAAAGGAA
ACATTTGGATGTTTAGGTATAATTTATGCTATATTAGCAATTGGTTTATTAGGATTTATTGTTTGAGCTC
ATCATATATTTACTGTAGGAATAGATATTGATACACGAGCATATTTTACATCTGCAACAATAATTATTGC
TGTACCAACAGGTATTAAAATTTTTAGTTGATTAGCTACTTTCCATGGAACTCAAATCAATTATTCCCCA
TCTATTTTATGAAGATTAGGATTTGTATTTTTATTTACTGTAGGGGGATTAACAGGTGTAATTTTATCTA
ATTCTTCTATTGATATTACTTTACATGATACTTACTATGTAGTTGCTCATTTCCACTATGTTTTATCAAT
AGGAGCTGTATTTGCTATTTTAGGTGGATTTATTCACTGATATCCATTATTTACTGGATTATCTTTAAAT
CCTTATATATTAAAAATTCAATTTTTTATTATATTTATCGGAGTAAATTTAACTTTCTTCCCACAACATT
TTTTAGGATTAGCAGGTATACCTCGTCGATATTCTGATTATCCTGATTCTTATATTTCATGAAATATTAT
TTCATCATTAGGATCATATATTTCATTATTAGCAATTATATTTATATTAATTATTATTTGAGAATCTATA
ATTAATCAACGAATTTCTTTATTTACTTTAAATTTATCTTCTTCAATTGAATGATATCAAAATTTACCAC
CAGCTGAACATTCATATAATGAATTGCCTATTTTAAGTAACTTC
>PQ129904.1 Spodoptera frugiperda isolate SF-20230302-HNDF3 cytochrome c oxidase subunit I (COX1) gene, partial cds; mitochondrial
ATATATTTTAATTTTACCGGGATTTGGTATAATTTCTCACATTATTTCTCAAGAAAGAGGTAAAAAGGAA
ACATTTGGATGTTTAGGTATAATTTATGCTATATTAGCAATTGGTTTATTAGGATTTATTGTTTGAGCTC
ATCATATATTTACTGTAGGAATAGATATTGATACACGAGCATATTTTACATCTGCAACAATAATTATTGC
TGTACCAACAGGTATTAAAATTTTTAGTTGATTAGCTACTTTCCATGGAACTCAAATCAATTATTCCCCA
TCTATTTTATGAAGATTAGGATTTGTATTTTTATTTACTGTAGGGGGATTAACAGGTGTAATTTTATCTA
ATTCTTCTATTGATATTACTTTACATGATACTTACTATGTAGTTGCTCATTTCCACTATGTTTTATCAAT
AGGAGCTGTATTTGCTATTTTAGGTGGATTTATTCACTGATATCCATTATTTACTGGATTATCTTTAAAT
CCTTATATATTAAAAATTCAATTTTTTATTATATTTATCGGAGTAAATTTAACTTTCTTCCCACAACATT
TTTTAGGATTAGCAGGTATACCTCGTCGATATTCTGATTATCCTGATTCTTATATTTCATGAAATATTAT
TTCATCATTAGGATCATATATTTCATTATTAGCAATTATATTTATATTAATTATTATTTGAGAATCTATA
ATTAATCAACGAATTTCTTTATTTACTTTAAATTTATCTTCTTCAATTGAATGATATCAAAATTTACCAC
CAGCTGAACATTCATATAATGAATTGCCTATTTTAAGTAACTTC
>PQ129905.1 Spodoptera frugiperda isolate SF-20230302-HNDF4 cytochrome c oxidase subunit I (COX1) gene, partial cds; mitochondrial
ATATATTTTAATTTTACCGGGATTTGGTATAATTTCTCACATTATTTCTCAAGAAAGAGGTAAAAAGGAA
ACATTTGGATGTTTAGGTATAATTTATGCTATATTAGCAATTGGTTTATTAGGATTTATTGTTTGAGCTC
ATCATATATTTACTGTAGGAATAGATATTGATACACGAGCATATTTTACATCTGCAACAATAATTATTGC
TGTACCAACAGGTATTAAAATTTTTAGTTGATTAGCTACTTTCCATGGAACTCAAATCAATTATTCCCCA
TCTATTTTATGAAGATTAGGATTTGTATTTTTATTTACTGTAGGGGGATTAACAGGTGTAATTTTATCTA
ATTCTTCTATTGATATTACTTTACATGATACTTACTATGTAGTTGCTCATTTCCACTATGTTTTATCAAT
AGGAGCTGTATTTGCTATTTTAGGTGGATTTATTCACTGATATCCATTATTTACTGGATTATCTTTAAAT
CCTTATATATTAAAAATTCAATTTTTTATTATATTTATCGGAGTAAATTTAACTTTCTTCCCACAACATT
TTTTAGGATTAGCAGGTATACCTCGTCGATATTCTGATTATCCTGATTCTTATATTTCATGAAATATTAT
TTCATCATTAGGATCATATATTTCATTATTAGCAATTATATTTATATTAATTATTATTTGAGAATCTATA
ATTAATCAACGAATTTCTTTATTTACTTTAAATTTATCTTCTTCAATTGAATGATATCAAAATTTACCAC
CAGCTGAACATTCATATAATGAATTGCCTATTTTAAGTAACTTC
>PQ129906.1 Spodoptera frugiperda isolate SF-20230302-HNDF5 cytochrome c oxidase subunit I (COX1) gene, partial cds; mitochondrial
ATATATTTTAATTTTACCGGGATTTGGTATAATTTCTCACATTATTTCTCAAGAAAGAGGTAAAAAGGAA
ACATTTGGATGTTTAGGTATAATTTATGCTATATTAGCAATTGGTTTATTAGGATTTATTGTTTGAGCTC
ATCATATATTTACTGTAGGAATAGATATTGATACACGAGCATATTTTACATCTGCAACAATAATTATTGC
TGTACCAACAGGTATTAAAATTTTTAGTTGATTAGCTACTTTCCATGGAACTCAAATCAATTATTCCCCA
TCTATTTTATGAAGATTAGGATTTGTATTTTTATTTACTGTAGGGGGATTAACAGGTGTAATTTTATCTA
ATTCTTCTATTGATATTACTTTACATGATACTTACTATGTAGTTGCTCATTTCCACTATGTTTTATCAAT
AGGAGCTGTATTTGCTATTTTAGGTGGATTTATTCACTGATATCCATTATTTACTGGATTATCTTTAAAT
CCTTATATATTAAAAATTCAATTTTTTATTATATTTATCGGAGTAAATTTAACTTTCTTCCCACAACATT
TTTTAGGATTAGCAGGTATACCTCGTCGATATTCTGATTATCCTGATTCTTATATTTCATGAAATATTAT
TTCATCATTAGGATCATATATTTCATTATTAGCAATTATATTTATATTAATTATTATTTGAGAATCTATA
ATTAATCAACGAATTTCTTTATTTACTTTAAATTTATCTTCTTCAATTGAATGATATCAAAATTTACCAC
CAGCTGAACATTCATATAATGAATTGCCTATTTTAAGTAACTTC
>PQ129907.1 Spodoptera frugiperda isolate SF-20230302-HNDF6 cytochrome c oxidase subunit I (COX1) gene, partial cds; mitochondrial
ATATATTTTAATTTTACCCGGATTTGGTATAATTTCTCACATTATTTCTCAAGAAAGAGGTAAAAAGGAA
ACATTTGGATGTTTAGGTATAATTTATGCTATATTAGCAATTGGTTTATTAGGATTTATTGTTTGAGCTC
ATCATATATTTACTGTAGGAATAGATATTGATACACGAGCATATTTTACATCTGCAACAATAATTATTGC
TGTACCAACAGGTATTAAAATTTTTAGTTGATTAGCTACTTTCCATGGAACTCAAATCAATTATTCCCCA
TCTATTTTATGAAGATTAGGATTTGTATTTTTATTTACTGTAGGGGGATTAACAGGTGTAATTTTATCTA
ATTCTTCTATTGATATTACTTTACATGATACTTACTATGTAGTTGCTCATTTCCACTATGTTTTATCAAT
AGGAGCTGTATTTGCTATTTTAGGTGGATTTATTCACTGATATCCATTATTTACTGGATTATCTTTAAAT
CCTTATATATTAAAAATTCAATTTTTTATTATATTTATCGGAGTAAATTTAACTTTCTTCCCACAACATT
TTTTAGGATTAGCAGGTATACCTCGTCGATATTCTGATTATCCTGATTCTTATATTTCATGAAATATTAT
TTCATCATTAGGATCATATATTTCATTATTAGCAATTATATTTATATTAATTATTATTTGAGAATCTATA
ATTAATCAACGAATTTCTTTATTTACTTTAAATTTATCTTCTTCAATTGAATGATATCAAAATTTACCAC
CAGCTGAACATTCATATAATGAATTGCCTATTTTAAGTAACTTC
>PQ129908.1 Spodoptera frugiperda isolate SF-20230317-GXQZ1 cytochrome c oxidase subunit I (COX1) gene, partial cds; mitochondrial
ATATATTTTAATTTTACCAGGATTTGGTATAATTTCTCATATTATTTCCCAAGAAAGAGGTAAAAAGGAA
ACATTCGGGTGTTTAGGTATAATTTACGCTATACTAGCAATTGGTTTATTAGGATTTATTGTTTGAGCTC
ATCATATATTTACTGTAGGAATAGATATTGATACACGAGCATATTTTACATCAGCAACAATAATTATTGC
TGTACCAACAGGTATTAAAATTTTTAGTTGATTAGCTACTTTCCATGGAACTCAAATTAATTATTCCCCA
TCTATTTTATGAAGATTAGGATTTGTATTTTTATTTACTGTAGGAGGATTAACAGGTGTAATTTTATCTA
ATTCTTCTATTGATATTACTTTACATGATACTTACTATGTAGTTGCTCATTTCCATTATGTTTTATCAAT
AGGAGCTGTATTTGCTATTTTAGGGGGATTTATTCATTGATACCCATTATTTACTGGGTTATCTTTAAAT
CCTTATTTATTAAAAATTCAATTTTTTATTATATTTATCGGAGTAAATTTAACTTTCTTCCCACAACATT
TTTTAGGGTTAGCAGGTATACCTCGTCGATATTCTGATTATCCTGATTCTTATATTTCATGAAATATTAT
TTCATCATTAGGATCATATATTTCATTATTAGCAATCATATTTATATTAATTATTATTTGAGAATCTATA
ATTAATCAACGAATTTCTTTATTTACTTTAAATTTATCTTCTTCAATTGAATGATATCAAAATTTACCAC
CAGCTGAACATTCATATAATGAATTGCCTATTTTAAGTAACTTC
>PQ129909.1 Spodoptera frugiperda isolate SF-20230317-GXQZ2 cytochrome c oxidase subunit I (COX1) gene, partial cds; mitochondrial
ATATATTTTAATTTTACCAGGATTTGGTATAATTTCTCATATTATTTCCCAAGAAAGAGGTAAAAAGGAA
ACATTCGGGTGTTTAGGTATAATTTACGCTATACTAGCAATTGGTTTATTAGGATTTATTGTTTGAGCTC
ATCATATATTTACTGTAGGAATAGATATTGATACACGAGCATATTTTACATCAGCAACAATAATTATTGC
TGTACCAACAGGTATTAAAATTTTTAGTTGATTAGCTACTTTCCATGGAACTCAAATTAATTATTCCCCA
TCTATTTTATGAAGATTAGGATTTGTATTTTTATTTACTGTAGGAGGATTAACAGGTGTAATTTTATCTA
ATTCTTCTATTGATATTACTTTACATGATACTTACTATGTAGTTGCTCATTTCCATTATGTTTTATCAAT
AGGAGCTGTATTTGCTATTTTAGGGGGATTTATTCATTGATACCCATTATTTACTGGGTTATCTTTAAAT
CCTTATTTATTAAAAATTCAATTTTTTATTATATTTATCGGAGTAAATTTAACTTTCTTCCCACAACATT
TTTTAGGGTTAGCAGGTATACCTCGTCGATATTCTGATTATCCTGATTCTTATATTTCATGAAATATTAT
TTCATCATTAGGATCATATATTTCATTATTAGCAATCATATTTATATTAATTATTATTTGAGAATCTATA
ATTAATCAACGAATTTCTTTATTTACTTTAAATTTATCTTCTTCAATTGAATGATATCAAAATTTACCAC
CAGCTGAACATTCATATAATGAATTGCCTATTTTAAGTAACTTC
>PQ129910.1 Spodoptera frugiperda isolate SF-20230317-GXQZ3 cytochrome c oxidase subunit I (COX1) gene, partial cds; mitochondrial
ATATATTTTAATTTTACCAGGATTTGGTATAATTTCTCATATTATTTCCCAAGAAAGAGGTAAAAAGGAA
ACATTCGGGTGTTTAGGTATAATTTACGCTATACTAGCAATTGGTTTATTAGGATTTATTGTTTGAGCTC
ATCATATATTTACTGTAGGAATAGATATTGATACACGAGCATATTTTACATCAGCAACAATAATTATTGC
TGTACCAACAGGTATTAAAATTTTTAGTTGATTAGCTACTTTCCATGGAACTCAAATTAATTATTCCCCA
TCTATTTTATGAAGATTAGGATTTGTATTTTTATTTACTGTAGGAGGATTAACAGGTGTAATTTTATCTA
ATTCTTCTATTGATATTACTTTACATGATACTTACTATGTAGTTGCTCATTTCCATTATGTTTTATCAAT
AGGAGCTGTATTTGCTATTTTAGGGGGATTTATTCATTGATACCCATTATTTACTGGGTTATCTTTAAAT
CCTTATTTATTAAAAATTCAATTTTTTATTATATTTATCGGAGTAAATTTAACTTTCTTCCCACAACATT
TTTTAGGGTTAGCAGGTATACCTCGTCGATATTCTGATTATCCTGATTCTTATATTTCATGAAATATTAT
TTCATCATTAGGATCATATATTTCATTATTAGCAATCATATTTATATTAATTATTATTTGAGAATCTATA
ATTAATCAACGAATTTCTTTATTTACTTTAAATTTATCTTCTTCAATTGAATGATATCAAAATTTACCAC
CAGCTGAACATTCATATAATGAATTGCCTATTTTAAGTAACTTC
>PQ129911.1 Spodoptera frugiperda isolate SF-20230317-GXQZ4 cytochrome c oxidase subunit I (COX1) gene, partial cds; mitochondrial
ATATATTTTAATTTTACCAGGATTTGGTATAATTTCTCATATTATTTCCCAAGAAAGAGGTAAAAAGGAA
ACATTCGGGTGTTTAGGTATAATTTACGCTATACTAGCAATTGGTTTATTAGGATTTATTGTTTGAGCTC
ATCATATATTTACTGTAGGAATAGATATTGATACACGAGCATATTTTACATCAGCAACAATAATTATTGC
TGTACCAACAGGTATTAAAATTTTTAGTTGATTAGCTACTTTCCATGGAACTCAAATTAATTATTCCCCA
TCTATTTTATGAAGATTAGGATTTGTATTTTTATTTACTGTAGGAGGATTAACAGGTGTAATTTTATCTA
ATTCTTCTATTGATATTACTTTACATGATACTTACTATGTAGTTGCTCATTTCCATTATGTTTTATCAAT
AGGAGCTGTATTTGCTATTTTAGGGGGATTTATTCATTGATACCCATTATTTACTGGGTTATCTTTAAAT
CCTTATTTATTAAAAATTCAATTTTTTATTATATTTATCGGAGTAAATTTAACTTTCTTCCCACAACATT
TTTTAGGGTTAGCAGGTATACCTCGTCGATATTCTGATTATCCTGATTCTTATATTTCATGAAATATTAT
TTCATCATTAGGATCATATATTTCATTATTAGCAATCATATTTATATTAATTATTATTTGAGAATCTATA
ATTAATCAACGAATTTCTTTATTTACTTTAAATTTATCTTCTTCAATTGAATGATATCAAAATTTACCAC
CAGCTGAACATTCATATAATGAATTGCCTATTTTAAGTAACTTC
>PQ129912.1 Spodoptera frugiperda isolate SF-20230317-GXQZ5 cytochrome c oxidase subunit I (COX1) gene, partial cds; mitochondrial
ATATATTTTAATTTTACCAGGATTTGGTATAATTTCTCATATTATTTCCCAAGAAAGAGGTAAAAAGGAA
ACATTCGGGTGTTTAGGTATAATTTACGCTATACTAGCAATTGGTTTATTAGGATTTATTGTTTGAGCTC
ATCATATATTTACTGTAGGAATAGATATTGATACACGAGCATATTTTACATCAGCAACAATAATTATTGC
TGTACCAACAGGTATTAAAATTTTTAGTTGATTAGCTACTTTCCATGGAACTCAAATTAATTATTCCCCA
TCTATTTTATGAAGATTAGGATTTGTATTTTTATTTACTGTAGGAGGATTAACAGGTGTAATTTTATCTA
ATTCTTCTATTGATATTACTTTACATGATACTTACTATGTAGTTGCTCATTTCCATTATGTTTTATCAAT
AGGAGCTGTATTTGCTATTTTAGGGGGATTTATTCATTGATACCCATTATTTACTGGGTTATCTTTAAAT
CCTTATTTATTAAAAATTCAATTTTTTATTATATTTATCGGAGTAAATTTAACTTTCTTCCCACAACATT
TTTTAGGGTTAGCAGGTATACCTCGTCGATATTCTGATTATCCTGATTCTTATATTTCATGAAATATTAT
TTCATCATTAGGATCATATATTTCATTATTAGCAATCATATTTATATTAATTATTATTTGAGAATCTATA
ATTAATCAACGAATTTCTTTATTTACTTTAAATTTATCTTCTTCAATTGAATGATATCAAAATTTACCAC
CAGCTGAACATTCATATAATGAATTGCCTATTTTAAGTAACTTC
>PQ129913.1 Spodoptera frugiperda isolate SF-20230408-HNHK1 cytochrome c oxidase subunit I (COX1) gene, partial cds; mitochondrial
ATATATTTTAATTTTACCAGGATTTGGTATAATTTCTCATATTATTTCCCAAGAAAGAGGTAAAAAGGAA
ACATTCGGGTGTTTAGGTATAATTTACGCTATACTAGCAATTGGTTTATTAGGATTTATTGTTTGAGCTC
ATCATATATTTACTGTAGGAATAGATATTGATACACGAGCATATTTTACATCAGCAACAATAATTATTGC
TGTACCAACAGGTATTAAAATTTTTAGTTGATTAGCTACTTTCCATGGAACTCAAATTAATTATTCCCCA
TCTATTTTATGAAGATTAGGATTTGTATTTTTATTTACTGTAGGAGGATTAACAGGTGTAATTTTATCTA
ATTCTTCTATTGATATTACTTTACATGATACTTACTATGTAGTTGCTCATTTCCATTATGTTTTATCAAT
AGGAGCTGTATTTGCTATTTTAGGGGGATTTATTCATTGATACCCATTATTTACTGGGTTATCTTTAAAT
CCTTATTTATTAAAAATTCAATTTTTTATTATATTTATCGGAGTAAATTTAACTTTCTTCCCACAACATT
TTTTAGGGTTAGCAGGTATACCTCGTCGATATTCTGATTATCCTGATTCTTATATTTCATGAAATATTAT
TTCATCATTAGGATCATATATTTCATTATTAGCAATCATATTTATATTAATTATTATTTGAGAATCTATA
ATTAATCAACGAATTTCTTTATTTACTTTAAATTTATCTTCTTCAATTGAATGATATCAAAATTTACCAC
CAGCTGAACATTCATATAATGAATTGCCTATTTTAAGTAACTTC
>PQ129914.1 Spodoptera frugiperda isolate SF-20230408-HNHK2 cytochrome c oxidase subunit I (COX1) gene, partial cds; mitochondrial
ATATATTTTAATTTTACCAGGATTTGGTATAATTTCTCATATTATTTCCCAAGAAAGAGGTAAAAAGGAA
ACATTCGGGTGTTTAGGTATAATTTACGCTATACTAGCAATTGGTTTATTAGGATTTATTGTTTGAGCTC
ATCATATATTTACTGTAGGAATAGATATTGATACACGAGCATATTTTACATCAGCAACAATAATTATTGC
TGTACCAACAGGTATTAAAATTTTTAGTTGATTAGCTACTTTCCATGGAACTCAAATTAATTATTCCCCA
TCTATTTTATGAAGATTAGGATTTGTATTTTTATTTACTGTAGGAGGATTAACAGGTGTAATTTTATCTA
ATTCTTCTATTGATATTACTTTACATGATACTTACTATGTAGTTGCTCATTTCCATTATGTTTTATCAAT
AGGAGCTGTATTTGCTATTTTAGGGGGATTTATTCATTGATACCCATTATTTACTGGGTTATCTTTAAAT
CCTTATTTATTAAAAATTCAATTTTTTATTATATTTATCGGAGTAAATTTAACTTTCTTCCCACAACATT
TTTTAGGGTTAGCAGGTATACCTCGTCGATATTCTGATTATCCTGATTCTTATATTTCATGAAATATTAT
TTCATCATTAGGATCATATATTTCATTATTAGCAATCATATTTATATTAATTATTATTTGAGAATCTATA
ATTAATCAACGAATTTCTTTATTTACTTTAAATTTATCTTCTTCAATTGAATGATATCAAAATTTACCAC
CAGCTGAACATTCATATAATGAATTGCCTATTTTAAGTAACTTC
>PQ129915.1 Spodoptera frugiperda isolate SF-20230408-HNHK3 cytochrome c oxidase subunit I (COX1) gene, partial cds; mitochondrial
ATATATTTTAATTTTACCAGGATTTGGTATAATTTCTCATATTATTTCCCAAGAAAGAGGTAAAAAGGAA
ACATTCGGGTGTTTAGGTATAATTTACGCTATACTAGCAATTGGTTTATTAGGATTTATTGTTTGAGCTC
ATCATATATTTACTGTAGGAATAGATATTGATACACGAGCATATTTTACATCAGCAACAATAATTATTGC
TGTACCAACAGGTATTAAAATTTTTAGTTGATTAGCTACTTTCCATGGAACTCAAATTAATTATTCCCCA
TCTATTTTATGAAGATTAGGATTTGTATTTTTATTTACTGTAGGAGGATTAACAGGTGTAATTTTATCTA
ATTCTTCTATTGATATTACTTTACATGATACTTACTATGTAGTTGCTCATTTCCATTATGTTTTATCAAT
AGGAGCTGTATTTGCTATTTTAGGGGGATTTATTCATTGATACCCATTATTTACTGGGTTATCTTTAAAT
CCTTATTTATTAAAAATTCAATTTTTTATTATATTTATCGGAGTAAATTTAACTTTCTTCCCACAACATT
TTTTAGGGTTAGCAGGTATACCTCGTCGATATTCTGATTATCCTGATTCTTATATTTCATGAAATATTAT
TTCATCATTAGGATCATATATTTCATTATTAGCAATCATATTTATATTAATTATTATTTGAGAATCTATA
ATTAATCAACGAATTTCTTTATTTACTTTAAATTTATCTTCTTCAATTGAATGATATCAAAATTTACCAC
CAGCTGAACATTCATATAATGAATTGCCTATTTTAAGTAACTTC
>PQ129916.1 Spodoptera frugiperda isolate SF-20230408-HNHK4 cytochrome c oxidase subunit I (COX1) gene, partial cds; mitochondrial
ATATATTTTAATTTTACCAGGATTTGGTATAATTTCTCATATTATTTCCCAAGAAAGAGGTAAAAAGGAA
ACATTCGGGTGTTTAGGTATAATTTACGCTATACTAGCAATTGGTTTATTAGGATTTATTGTTTGAGCTC
ATCATATATTTACTGTAGGAATAGATATTGATACACGAGCATATTTTACATCAGCAACAATAATTATTGC
TGTACCAACAGGTATTAAAATTTTTAGTTGATTAGCTACTTTCCATGGAACTCAAATTAATTATTCCCCA
TCTATTTTATGAAGATTAGGATTTGTATTTTTATTTACTGTAGGAGGATTAACAGGTGTAATTTTATCTA
ATTCTTCTATTGATATTACTTTACATGATACTTACTATGTAGTTGCTCATTTCCATTATGTTTTATCAAT
AGGAGCTGTATTTGCTATTTTAGGGGGATTTATTCATTGATACCCATTATTTACTGGGTTATCTTTAAAT
CCTTATTTATTAAAAATTCAATTTTTTATTATATTTATCGGAGTAAATTTAACTTTCTTCCCACAACATT
TTTTAGGGTTAGCAGGTATACCTCGTCGATATTCTGATTATCCTGATTCTTATATTTCATGAAATATTAT
TTCATCATTAGGATCATATATTTCATTATTAGCAATCATATTTATATTAATTATTATTTGAGAATCTATA
ATTAATCAACGAATTTCTTTATTTACTTTAAATTTATCTTCTTCAATTGAATGATATCAAAATTTACCAC
CAGCTGAACATTCATATAATGAATTGCCTATTTTAAGTAACTTC
>PQ129917.1 Spodoptera frugiperda isolate SF-20230408-HNHK5 cytochrome c oxidase subunit I (COX1) gene, partial cds; mitochondrial
ATATATTTTAATTTTACCAGGATTTGGTATAATTTCTCATATTATTTCCCAAGAAAGAGGTAAAAAGGAA
ACATTCGGGTGTTTAGGTATAATTTACGCTATACTAGCAATTGGTTTATTAGGATTTATTGTTTGAGCTC
ATCATATATTTACTGTAGGAATAGATATTGATACACGAGCATATTTTACATCAGCAACAATAATTATTGC
TGTACCAACAGGTATTAAAATTTTTAGTTGATTAGCTACTTTCCATGGAACTCAAATTAATTATTCCCCA
TCTATTTTATGAAGATTAGGATTTGTATTTTTATTTACTGTAGGAGGATTAACAGGTGTAATTTTATCTA
ATTCTTCTATTGATATTACTTTACATGATACTTACTATGTAGTTGCTCATTTCCATTATGTTTTATCAAT
AGGAGCTGTATTTGCTATTTTAGGGGGATTTATTCATTGATACCCATTATTTACTGGGTTATCTTTAAAT
CCTTATTTATTAAAAATTCAATTTTTTATTATATTTATCGGAGTAAATTTAACTTTCTTCCCACAACATT
TTTTAGGGTTAGCAGGTATACCTCGTCGATATTCTGATTATCCTGATTCTTATATTTCATGAAATATTAT
TTCATCATTAGGATCATATATTTCATTATTAGCAATCATATTTATATTAATTATTATTTGAGAATCTATA
ATTAATCAACGAATTTCTTTATTTACTTTAAATTTATCTTCTTCAATTGAATGATATCAAAATTTACCAC
CAGCTGAACATTCATATAATGAATTGCCTATTTTAAGTAACTTC
>PQ129918.1 Spodoptera frugiperda isolate SF-20230408-HNHK6 cytochrome c oxidase subunit I (COX1) gene, partial cds; mitochondrial
ATATATTTTAATTTTACCAGGATTTGGTATAATTTCTCATATTATTTCCCAAGAAAGAGGTAAAAAGGAA
ACATTCGGGTGTTTAGGTATAATTTACGCTATACTAGCAATTGGTTTATTAGGATTTATTGTTTGAGCTC
ATCATATATTTACTGTAGGAATAGATATTGATACACGAGCATATTTTACATCAGCAACAATAATTATTGC
TGTACCAACAGGTATTAAAATTTTTAGTTGATTAGCTACTTTCCATGGAACTCAAATTAATTATTCCCCA
TCTATTTTATGAAGATTAGGATTTGTATTTTTATTTACTGTAGGAGGATTAACAGGTGTAATTTTATCTA
ATTCTTCTATTGATATTACTTTACATGATACTTACTATGTAGTTGCTCATTTCCATTATGTTTTATCAAT
AGGAGCTGTATTTGCTATTTTAGGGGGATTTATTCATTGATACCCATTATTTACTGGGTTATCTTTAAAT
CCTTATTTATTAAAAATTCAATTTTTTATTATATTTATCGGAGTAAATTTAACTTTCTTCCCACAACATT
TTTTAGGGTTAGCAGGTATACCTCGTCGATATTCTGATTATCCTGATTCTTATATTTCATGAAATATTAT
TTCATCATTAGGATCATATATTTCATTATTAGCAATCATATTTATATTAATTATTATTTGAGAATCTATA
ATTAATCAACGAATTTCTTTATTTACTTTAAATTTATCTTCTTCAATTGAATGATATCAAAATTTACCAC
CAGCTGAACATTCATATAATGAATTGCCTATTTTAAGTAACTTC
>PQ129919.1 Spodoptera frugiperda isolate SF-20230408-HNHK7 cytochrome c oxidase subunit I (COX1) gene, partial cds; mitochondrial
ATATATTTTAATTTTACCAGGATTTGGTATAATTTCTCATATTATTTCCCAAGAAAGAGGTAAAAAGGAA
ACATTCGGGTGTTTAGGTATAATTTACGCTATACTAGCAATTGGTTTATTAGGATTTATTGTTTGAGCTC
ATCATATATTTACTGTAGGAATAGATATTGATACACGAGCATATTTTACATCAGCAACAATAATTATTGC
TGTACCAACAGGTATTAAAATTTTTAGTTGATTAGCTACTTTCCATGGAACTCAAATTAATTATTCCCCA
TCTATTTTATGAAGATTAGGATTTGTATTTTTATTTACTGTAGGAGGATTAACAGGTGTAATTTTATCTA
ATTCTTCTATTGATATTACTTTACATGATACTTACTATGTAGTTGCTCATTTCCATTATGTTTTATCAAT
AGGAGCTGTATTTGCTATTTTAGGGGGATTTATTCATTGATACCCATTATTTACTGGGTTATCTTTAAAT
CCTTATTTATTAAAAATTCAATTTTTTATTATATTTATCGGAGTAAATTTAACTTTCTTCCCACAACATT
TTTTAGGGTTAGCAGGTATACCTCGTCGATATTCTGATTATCCTGATTCTTATATTTCATGAAATATTAT
TTCATCATTAGGATCATATATTTCATTATTAGCAATCATATTTATATTAATTATTATTTGAGAATCTATA
ATTAATCAACGAATTTCTTTATTTACTTTAAATTTATCTTCTTCAATTGAATGATATCAAAATTTACCAC
CAGCTGAACATTCATATAATGAATTGCCTATTTTAAGTAACATC
>PQ129920.1 Spodoptera frugiperda isolate SF-20230408-HNHK8 cytochrome c oxidase subunit I (COX1) gene, partial cds; mitochondrial
ATATATTTTAATTTTACCAGGATTTGGTATAATTTCTCATATTATTTCCCAAGAAAGAGGTAAAAAGGAA
ACATTCGGGTGTTTAGGTATAATTTACGCTATACTAGCAATTGGTTTATTAGGATTTATTGTTTGAGCTC
ATCATATATTTACTGTAGGAATAGATATTGATACACGAGCATATTTTACATCAGCAACAATAATTATTGC
TGTACCAACAGGTATTAAAATTTTTAGTTGATTAGCTACTTTCCATGGAACTCAAATTAATTATTCCCCA
TCTATTTTATGAAGATTAGGATTTGTATTTTTATTTACTGTAGGAGGATTAACAGGTGTAATTTTATCTA
ATTCTTCTATTGATATTACTTTACATGATACTTACTATGTAGTTGCTCATTTCCATTATGTTTTATCAAT
AGGAGCTGTATTTGCTATTTTAGGGGGATTTATTCATTGATACCCATTATTTACTGGGTTATCTTTAAAT
CCTTATTTATTAAAAATTCAATTTTTTATTATATTTATCGGAGTAAATTTAACTTTCTTCCCACAACATT
TTTTAGGGTTAGCAGGTATACCTCGTCGATATTCTGATTATCCTGATTCTTATATTTCATGAAATATTAT
TTCATCATTAGGATCATATATTTCATTATTAGCAATCATATTTATATTAATTATTATTTGAGAATCTATA
ATTAATCAACGAATTTCTTTATTTACTTTAAATTTATCTTCTTCAATTGAATGATATCAAAATTTACCAC
CAGCTGAACATTCATATAATGAATTGCCTATTTTAAGTAACTTC
>PQ129921.1 Spodoptera frugiperda isolate SF-20230319-YNPE1 cytochrome c oxidase subunit I (COX1) gene, partial cds; mitochondrial
ATATATTTTAATTTTACCGGGATTTGGTATAATTTCTCACATTATTTCTCAAGAAAGAGGTAAAAAGGAA
ACATTTGGATGTTTAGGTATAATTTATGCTATATTAGCAATTGGTTTATTAGGATTTATTGTTTGAGCTC
ATCATATATTTACTGTAGGAATAGATATTGATACACGAGCATATTTTACATCTGCAACAATAATTATTGC
TGTACCAACAGGTATTAAAATTTTTAGTTGATTAGCTACTTTCCATGGAACTCAAATCAATTATTCCCCA
TCTATTTTATGAAGATTAGGATTTGTATTTTTATTTACTGTAGGGGGATTAACAGGTGTAATTTTATCTA
ATTCTTCTATTGATATTACTTTACATGATACTTACTATGTAGTTGCTCATTTCCACTATGTTTTATCAAT
AGGAGCTGTATTTGCTATTTTAGGTGGATTTATTCACTGATATCCATTATTTACTGGATTATCTTTAAAT
CCTTATATATTAAAAATTCAATTTTTTATTATATTTATCGGAGTAAATTTAACTTTCTTCCCACAACATT
TTTTAGGATTAGCAGGTATACCTCGTCGATATTCTGATTATCCTGATTCTTATATTTCATGAAATATTAT
TTCATCATTAGGATCATATATTTCATTATTAGCAATTATATTTATATTAATTATTATTTGAGAATCTATA
ATTAATCAACGAATTTCTTTATTTACTTTAAATTTATCTTCTTCAATTGAATGATATCAAAATTTACCAC
CAGCTGAACATTCATATAATGAATTGCCTATTTTAAGTAACTTC
>PQ129922.1 Spodoptera frugiperda isolate SF-20230319-YNPE2 cytochrome c oxidase subunit I (COX1) gene, partial cds; mitochondrial
ATATATTTTAATTTTACCGGGATTTGGTATAATTTCTCACATTATTTCTCAAGAAAGAGGTAAAAAGGAA
ACATTTGGATGTTTAGGTATAATTTATGCTATATTAGCAATTGGTTTATTAGGATTTATTGTTTGAGCTC
ATCATATATTTACTGTAGGAATAGATATTGATACACGAGCATATTTTACATCTGCAACAATAATTATTGC
TGTACCAACAGGTATTAAAATTTTTAGTTGATTAGCTACTTTCCATGGAACTCAAATCAATTATTCCCCA
TCTATTTTATGAAGATTAGGATTTGTATTTTTATTTACTGTAGGGGGATTAACAGGTGTAATTTTATCTA
ATTCTTCTATTGATATTACTTTACATGATACTTACTATGTAGTTGCTCATTTCCACTATGTTTTATCAAT
AGGAGCTGTATTTGCTATTTTAGGTGGATTTATTCACTGATATCCATTATTTACTGGATTATCTTTAAAT
CCTTATATATTAAAAATTCAATTTTTTATTATATTTATCGGAGTAAATTTAACTTTCTTCCCACAACATT
TTTTAGGATTAGCAGGTATACCTCGTCGATATTCTGATTATCCTGATTCTTATATTTCATGAAATATTAT
TTCATCATTAGGATCATATATTTCATTATTAGCAATTATATTTATATTAATTATTATTTGAGAATCTATA
ATTAATCAACGAATTTCTTTATTTACTTTAAATTTATCTTCTTCAATTGAATGATATCAAAATTTACCAC
CAGCTGAACATTCATATAATGAATTGCCTATTTTAAGTAACTTC
>PQ129923.1 Spodoptera frugiperda isolate SF-20230319-YNPE3 cytochrome c oxidase subunit I (COX1) gene, partial cds; mitochondrial
ATATATTTTAATTTTACCAGGATTTGGTATAATTTCTCATATTATTTCCCAAGAAAGAGGTAAAAAGGAA
ACATTCGGGTGTTTAGGTATAATTTACGCTATACTAGCAATTGGTTTATTAGGATTTATTGTTTGAGCTC
ATCATATATTTACTGTAGGAATAGATATTGATACACGAGCATATTTTACATCAGCAACAATAATTATTGC
TGTACCAACAGGTATTAAAATTTTTAGTTGATTAGCTACTTTCCATGGAACTCAAATTAATTATTCCCCA
TCTATTTTATGAAGATTAGGATTTGTATTTTTATTTACTGTAGGAGGATTAACAGGTGTAATTTTATCTA
ATTCTTCTATTGATATTACTTTACATGATACTTACTATGTAGTTGCTCATTTCCATTATGTTTTATCAAT
AGGAGCTGTATTTGCTATTTTAGGGGGATTTATTCATTGATACCCATTATTTACTGGGTTATCTTTAAAT
CCTTATTTATTAAAAATTCAATTTTTTATTATATTTATCGGAGTAAATTTAACTTTCTTCCCACAACATT
TTTTAGGGTTAGCAGGTATACCTCGTCGATATTCTGATTATCCTGATTCTTATATTTCATGAAATATTAT
TTCATCATTAGGATCATATATTTCATTATTAGCAATCATATTTATATTAATTATTATTTGAGAATCTATA
ATTAATCAACGAATTTCTTTATTTACTTTAAATTTATCTTCTTCAATTGAATGATATCAAAATTTACCAC
CAGCTGAACATTCATATAATGAATTGCCTATTTTAAGTAACTTC
>PQ129924.1 Spodoptera frugiperda isolate SF-20230319-YNPE4 cytochrome c oxidase subunit I (COX1) gene, partial cds; mitochondrial
ATATATTTTAATTTTACCGGGATTTGGTATAATTTCTCACATTATTTCTCAAGAAAGAGGTAAAAAGGAA
ACATTTGGATGTTTAGGTATAATTTATGCTATATTAGCAATTGGTTTATTAGGATTTATTGTTTGAGCTC
ATCATATATTTACTGTAGGAATAGATATTGATACACGAGCATATTTTACATCTGCAACAATAATTATTGC
TGTACCAACAGGTATTAAAATTTTTAGTTGATTAGCTACTTTCCATGGAACTCAAATCAATTATTCCCCA
TCTATTTTATGAAGATTAGGATTTGTATTTTTATTTACTGTAGGGGGATTAACAGGTGTAATTTTATCTA
ATTCTTCTATTGATATTACTTTACATGATACTTACTATGTAGTTGCTCATTTCCACTATGTTTTATCAAT
AGGAGCTGTATTTGCTATTTTAGGTGGATTTATTCACTGATATCCATTATTTACTGGATTATCTTTAAAT
CCTTATATATTAAAAATTCAATTTTTTATTATATTTATCGGAGTAAATTTAACTTTCTTCCCACAACATT
TTTTAGGATTAGCAGGTATACCTCGTCGATATTCTGATTATCCTGATTCTTATATTTCATGAAATATTAT
TTCATCATTAGGATCATATATTTCATTATTAGCAATTATATTTATATTAATTATTATTTGAGAATCTATA
ATTAATCAACGAATTTCTTTATTTACTTTAAATTTATCTTCTTCAATTGAATGATATCAAAATTTACCAC
CAGCTGAACATTCATATAATGAATTGCCTATTTTAAGTAACTTC
>PQ129925.1 Spodoptera frugiperda isolate SF-20230319-YNPE5 cytochrome c oxidase subunit I (COX1) gene, partial cds; mitochondrial
ATATATTTTAATTTTACCAGGATTTGGTATAATTTCTCATATTATTTCCCAAGAAAGAGGTAAAAAGGAA
ACATTCGGGTGTTTAGGTATAATTTACGCTATACTAGCAATTGGTTTATTAGGATTTATTGTTTGAGCTC
ATCATATATTTACTGTAGGAATAGATATTGATACACGAGCATATTTTACATCAGCAACAATAATTATTGC
TGTACCAACAGGTATTAAAATTTTTAGTTGATTAGCTACTTTCCATGGAACTCAAATTAATTATTCCCCA
TCTATTTTATGAAGATTAGGATTTGTATTTTTATTTACTGTAGGAGGATTAACAGGTGTAATTTTATCTA
ATTCTTCTATTGATATTACTTTACATGATACTTACTATGTAGTTGCTCATTTCCATTATGTTTTATCAAT
AGGAGCTGTATTTGCTATTTTAGGGGGATTTATTCATTGATACCCATTATTTACTGGGTTATCTTTAAAT
CCTTATTTATTAAAAATTCAATTTTTTATTATATTTATCGGAGTAAATTTAACTTTCTTCCCACAACATT
TTTTAGGGTTAGCAGGTATACCTCGTCGATATTCTGATTATCCTGATTCTTATATTTCATGAAATATTAT
TTCATCATTAGGATCATATATTTCATTATTAGCAATCATATTTATATTAATTATTATTTGAGAATCTATA
ATTAATCAACGAATTTCTTTATTTACTTTAAATTTATCTTCTTCAATTGAATGATATCAAAATTTACCAC
CAGCTGAACATTCATATAATGAATTGCCTATTTTAAGTAACTTC
>PQ129926.1 Spodoptera frugiperda isolate SF-20230319-YNPE6 cytochrome c oxidase subunit I (COX1) gene, partial cds; mitochondrial
ATATATTTTAATTTTACCGGGATTTGGTATAATTTCTCACATTATTTCTCAAGAAAGAGGTAAAAAGGAA
ACATTTGGATGTTTAGGTATAATTTATGCTATATTAGCAATTGGTTTATTAGGATTTATTGTTTGAGCTC
ATCATATATTTACTGTAGGAATAGATATTGATACACGAGCATATTTTACATCTGCAACAATAATTATTGC
TGTACCAACAGGTATTAAAATTTTTAGTTGATTAGCTACTTTCCATGGAACTCAAATCAATTATTCCCCA
TCTATTTTATGAAGATTAGGATTTGTATTTTTATTTACTGTAGGGGGATTAACAGGTGTAATTTTATCTA
ATTCTTCTATTGATATTACTTTACATGATACTTACTATGTAGTTGCTCATTTCCACTATGTTTTATCAAT
AGGAGCTGTATTTGCTATTTTAGGTGGATTTATTCACTGATATCCATTATTTACTGGATTATCTTTAAAT
CCTTATATATTAAAAATTCAATTTTTTATTATATTTATCGGAGTAAATTTAACTTTCTTCCCACAACATT
TTTTAGGATTAGCAGGTATACCTCGTCGATATTCTGATTATCCTGATTCTTATATTTCATGAAATATTAT
TTCATCATTAGGATCATATATTTCATTATTAGCAATTATATTTATATTAATTATTATTTGAGAATCTATA
ATTAATCAACGAATTTCTTTATTTACTTTAAATTTATCTTCTTCAATTGAATGATATCAAAATTTACCAC
CAGCTGAACATTCATATAATGAATTGCCTATTTTAAGTAACTTC
>PQ129927.1 Spodoptera frugiperda isolate SF-20230319-YNXS1 cytochrome c oxidase subunit I (COX1) gene, partial cds; mitochondrial
ATATATTTTAATTTTACCAGGATTTGGTATAATTTCTCATATTATTTCCCAAGAAAGAGGTAAAAAGGAA
ACATTCGGGTGTTTAGGTATAATTTACGCTATACTAGCAATTGGTTTATTAGGATTTATTGTTTGAGCTC
ATCATATATTTACTGTAGGAATAGATATTGATACACGAGCATATTTTACATCAGCAACAATAATTATTGC
TGTACCAACAGGTATTAAAATTTTTAGTTGATTAGCTACTTTCCATGGAACTCAAATTAATTATTCCCCA
TCTATTTTATGAAGATTAGGATTTGTATTTTTATTTACTGTAGGAGGATTAACAGGTGTAATTTTATCTA
ATTCTTCTATTGATATTACTTTACATGATACTTACTATGTAGTTGCTCATTTCCATTATGTTTTATCAAT
AGGAGCTGTATTTGCTATTTTAGGGGGATTTATTCATTGATACCCATTATTTACTGGGTTATCTTTAAAT
CCTTATTTATTAAAAATTCAATTTTTTATTATATTTATCGGAGTAAATTTAACTTTCTTCCCACAACATT
TTTTAGGGTTAGCAGGTATACCTCGTCGATATTCTGATTATCCTGATTCTTATATTTCATGAAATATTAT
TTCATCATTAGGATCATATATTTCATTATTAGCAATCATATTTATATTAATTATTATTTGAGAATCTATA
ATTAATCAACGAATTTCTTTATTTACTTTAAATTTATCTTCTTCAATTGAATGATATCAAAATTTACCAC
CAGCTGAACATTCATATAATGAATTGCCTATTTTAAGTAACTTC
>PQ129928.1 Spodoptera frugiperda isolate SF-20230319-YNXS2 cytochrome c oxidase subunit I (COX1) gene, partial cds; mitochondrial
ATATATTTTAATTTTACCAGGATTTGGTATAATTTCTCATATTATTTCCCAAGAAAGAGGTAAAAAGGAA
ACATTCGGGTGTTTAGGTATAATTTACGCTATACTAGCAATTGGTTTATTAGGATTTATTGTTTGAGCTC
ATCATATATTTACTGTAGGAATAGATATTGATACACGAGCATATTTTACATCAGCAACAATAATTATTGC
TGTACCAACAGGTATTAAAATTTTTAGTTGATTAGCTACTTTCCATGGAACTCAAATTAATTATTCCCCA
TCTATTTTATGAAGATTAGGATTTGTATTTTTATTTACTGTAGGAGGATTAACAGGTGTAATTTTATCTA
ATTCTTCTATTGATATTACTTTACATGATACTTACTATGTAGTTGCTCATTTCCATTATGTTTTATCAAT
AGGAGCTGTATTTGCTATTTTAGGGGGATTTATTCATTGATACCCATTATTTACTGGGTTATCTTTAAAT
CCTTATTTATTAAAAATTCAATTTTTTATTATATTTATCGGAGTAAATTTAACTTTCTTCCCACAACATT
TTTTAGGGTTAGCAGGTATACCTCGTCGATATTCTGATTATCCTGATTCTTATATTTCATGAAATATTAT
TTCATCATTAGGATCATATATTTCATTATTAGCAATCATATTTATATTAATTATTATTTGAGAATCTATA
ATTAATCAACGAATTTCTTTATTTACTTTAAATTTATCTTCTTCAATTGAATGATATCAAAATTTACCAC
CAGCTGAACATTCATATAATGAATTGCCTATTTTAAGTAACTTC
>PQ129929.1 Spodoptera frugiperda isolate SF-20230319-YNXS3 cytochrome c oxidase subunit I (COX1) gene, partial cds; mitochondrial
ATATATTTTAATTTTACCAGGATTTGGTATAATTTCTCATATTATTTCCCAAGAAAGAGGTAAAAAGGAA
ACATTCGGGTGTTTAGGTATAATTTACGCTATACTAGCAATTGGTTTATTAGGATTTATTGTTTGAGCTC
ATCATATATTTACTGTAGGAATAGATATTGATACACGAGCATATTTTACATCAGCAACAATAATTATTGC
TGTACCAACAGGTATTAAAATTTTTAGTTGATTAGCTACTTTCCATGGAACTCAAATTAATTATTCCCCA
TCTATTTTATGAAGATTAGGATTTGTATTTTTATTTACTGTAGGAGGATTAACAGGTGTAATTTTATCTA
ATTCTTCTATTGATATTACTTTACATGATACTTACTATGTAGTTGCTCATTTCCATTATGTTTTATCAAT
AGGAGCTGTATTTGCTATTTTAGGGGGATTTATTCATTGATACCCATTATTTACTGGGTTATCTTTAAAT
CCTTATTTATTAAAAATTCAATTTTTTATTATATTTATCGGAGTAAATTTAACTTTCTTCCCACAACATT
TTTTAGGGTTAGCAGGTATACCTCGTCGATATTCTGATTATCCTGATTCTTATATTTCATGAAATATTAT
TTCATCATTAGGATCATATATTTCATTATTAGCAATCATATTTATATTAATTATTATTTGAGAATCTATA
ATTAATCAACGAATTTCTTTATTTACTTTAAATTTATCTTCTTCAATTGAATGATATCAAAATTTACCAC
CAGCTGAACATTCATATAATGAATTGCCTATTTTAAGTAACTTC
>PQ129930.1 Spodoptera frugiperda isolate SF-20230319-YNXS4 cytochrome c oxidase subunit I (COX1) gene, partial cds; mitochondrial
ATATATTTTAATTTTACCAGGATTTGGTATAATTTCTCATATTATTTCCCAAGAAAGAGGTAAAAAGGAA
ACATTCGGGTGTTTAGGTATAATTTACGCTATACTAGCAATTGGTTTATTAGGATTTATTGTTTGAGCTC
ATCATATATTTACTGTAGGAATAGATATTGATACACGAGCATATTTTACATCAGCAACAATAATTATTGC
TGTACCAACAGGTATTAAAATTTTTAGTTGATTAGCTACTTTCCATGGAACTCAAATTAATTATTCCCCA
TCTATTTTATGAAGATTAGGATTTGTATTTTTATTTACTGTAGGAGGATTAACAGGTGTAATTTTATCTA
ATTCTTCTATTGATATTACTTTACATGATACTTACTATGTAGTTGCTCATTTCCATTATGTTTTATCAAT
AGGAGCTGTATTTGCTATTTTAGGGGGATTTATTCATTGATACCCATTATTTACTGGGTTATCTTTAAAT
CCTTATTTATTAAAAATTCAATTTTTTATTATATTTATCGGAGTAAATTTAACTTTCTTCCCACAACATT
TTTTAGGGTTAGCAGGTATACCTCGTCGATATTCTGATTATCCTGATTCTTATATTTCATGAAATATTAT
TTCATCATTAGGATCATATATTTCATTATTAGCAATCATATTTATATTAATTATTATTTGAGAATCTATA
ATTAATCAACGAATTTCTTTATTTACTTTAAATTTATCTTCTTCAATTGAATGATATCAAAATTTACCAC
CAGCTGAACATTCATATAATGAATTGCCTATTTTAAGTAACTTC
>PQ129931.1 Spodoptera frugiperda isolate SF-20230319-YNXS5 cytochrome c oxidase subunit I (COX1) gene, partial cds; mitochondrial
ATATATTTTTATTTTACCAGGATTTGGTATAATTTCTCATATTATTTCCCAAGAAAGAGGTAAAAAGGAA
ACATTCGGGTGTTTAGGTATAATTTACGCTATACTAGCAATTGGTTTATTAGGATTTATTGTTTGAGCTC
ATCATATATTTACTGTAGGAATAGATATTGATACACGAGCATATTTTACATCAGCAACAATAATTATTGC
TGTACCAACAGGTATTAAAATTTTTAGTTGATTAGCTACTTTCCATGGAACTCAAATTAATTATTCCCCA
TCTATTTTATGAAGATTAGGATTTGTATTTTTATTTACTGTAGGAGGATTAACAGGTGTAATTTTATCTA
ATTCTTCTATTGATATTACTTTACATGATACTTACTATGTAGTTGCTCATTTCCATTATGTTTTATCAAT
AGGAGCTGTATTTGCTATTTTAGGGGGATTTATTCATTGATACCCATTATTTACTGGGTTATCTTTAAAT
CCTTATTTATTAAAAATTCAATTTTTTATTATATTTATCGGAGTAAATTTAACTTTCTTCCCACAACATT
TTTTAGGGTTAGCAGGTATACCTCGTCGATATTCTGATTATCCTGATTCTTATATTTCATGAAATATTAT
TTCATCATTAGGATCATATATTTCATTATTAGCAATCATATTTATATTAATTATTATTTGAGAATCTATA
ATTAATCAACGAATTTCTTTATTTACTTTAAATTTATCTTCTTCAATTGAATGATATCAAAATTTACCAC
CAGCTGAACATTCATATAATGAATTGCCTATTTTAAGTAACTTC
>PQ129932.1 Spodoptera frugiperda isolate SF-20230319-YNXS6 cytochrome c oxidase subunit I (COX1) gene, partial cds; mitochondrial
ATATATTTTAATTTTACCAGGATTTGGTATAATTTCTCATATTATTTCCCAAGAAAGAGGTAAAAAGGAA
ACATTCGGGTGTTTAGGTATAATTTACGCTATACTAGCAATTGGTTTATTAGGATTTATTGTTTGAGCTC
ATCATATATTTACTGTAGGAATAGATATTGATACACGAGCATATTTTACATCAGCAACAATAATTATTGC
TGTACCAACAGGTATTAAAATTTTTAGTTGATTAGCTACTTTCCATGGAACTCAAATTAATTATTCCCCA
TCTATTTTATGAAGATTAGGATTTGTATTTTTATTTACTGTAGGAGGATTAACAGGTGTAATTTTATCTA
ATTCTTCTATTGATATTACTTTACATGATACTTACTATGTAGTTGCTCATTTCCATTATGTTTTATCAAT
AGGAGCTGTATTTGCTATTTTAGGGGGATTTATTCATTGATACCCATTATTTACTGGGTTATCTTTAAAT
CCTTATTTATTAAAAATTCAATTTTTTATTATATTTATCGGAGTAAATTTAACTTTCTTCCCACAACATT
TTTTAGGGTTAGCAGGTATACCTCGTCGATATTCTGATTATCCTGATTCTTATATTTCATGAAATATTAT
TTCATCATTAGGATCATATATTTCATTATTAGCAATCATATTTATATTAATTATTATTTGAGAATCTATA
ATTAATCAACGAATTTCTTTATTTACTTTAAATTTATCTTCTTCAATTGAATGATATCAAAATTTACCAC
CAGCTGAACATTCATATAATGAATTGCCTATTTTAAGTAACTTC
>PQ129933.1 Spodoptera frugiperda isolate SF-20230319-YNXS7 cytochrome c oxidase subunit I (COX1) gene, partial cds; mitochondrial
ATATATTTTAATTTTACCAGGATTTGGTATAATTTCTCATATTATTTCCCAAGAAAGAGGTAAAAAGGAA
ACATTCGGGTGTTTAGGTATAATTTACGCTATACTAGCAATTGGTTTATTAGGATTTATTGTTTGAGCTC
ATCATATATTTACTGTAGGAATAGATATTGATACACGAGCATATTTTACATCAGCAACAATAATTATTGC
TGTACCAACAGGTATTAAAATTTTTAGTTGATTAGCTACTTTCCATGGAACTCAAATTAATTATTCCCCA
TCTATTTTATGAAGATTAGGATTTGTATTTTTATTTACTGTAGGAGGATTAACAGGTGTAATTTTATCTA
ATTCTTCTATTGATATTACTTTACATGATACTTACTATGTAGTTGCTCATTTCCATTATGTTTTATCAAT
AGGAGCTGTATTTGCTATTTTAGGGGGATTTATTCATTGATACCCATTATTTACTGGGTTATCTTTAAAT
CCTTATTTATTAAAAATTCAATTTTTTATTATATTTATCGGAGTAAATTTAACTTTCTTCCCACAACATT
TTTTAGGGTTAGCAGGTATACCTCGTCGATATTCTGATTATCCTGATTCTTATATTTCATGAAATATTAT
TTCATCATTAGGATCATATATTTCATTATTAGCAATCATATTTATATTAATTATTATTTGAGAATCTATA
ATTAATCAACGAATTTCTTTATTTACTTTAAATTTATCTTCTTCAATTGAATGATATCAAAATTTACCAC
CAGCTGAACATTCATATAATGAATTGCCTATTTTAAGTAACTTC
>PQ129934.1 Spodoptera frugiperda isolate SF-20230319-YNXS8 cytochrome c oxidase subunit I (COX1) gene, partial cds; mitochondrial
ATATATTTTAATTTTACCAGGATTTGGTATAATTTCTCATATTATTTCCCAAGAAAGAGGTAAAAAGGAA
ACATTCGGGTGTTTAGGTATAATTTACGCTATACTAGCAATTGGTTTATTAGGATTTATTGTTTGAGCTC
ATCATATATTTACTGTAGGAATAGATATTGATACACGAGCATATTTTACATCAGCAACAATAATTATTGC
TGTACCAACAGGTATTAAAATTTTTAGTTGATTAGCTACTTTCCATGGAACTCAAATTAATTATTCCCCA
TCTATTTTATGAAGATTAGGATTTGTATTTTTATTTACTGTAGGAGGATTAACAGGTGTAATTTTATCTA
ATTCTTCTATTGATATTACTTTACATGATACTTACTATGTAGTTGCTCATTTCCATTATGTTTTATCAAT
AGGAGCTGTATTTGCTATTTTAGGGGGATTTATTCATTGATACCCATTATTTACTGGGTTATCTTTAAAT
CCTTATTTATTAAAAATTCAATTTTTTATTATATTTATCGGAGTAAATTTAACTTTCTTCCCACAACATT
TTTTAGGGTTAGCAGGTATACCTCGTCGATATTCTGATTATCCTGATTCTTATATTTCATGAAATATTAT
TTCATCATTAGGATCATATATTTCATTATTAGCAATCATATTTATATTAATTATTATTTGAGAATCTATA
ATTAATCAACGAATTTCTTTATTTACTTTAAATTTATCTTCTTCAATTGAATGATATCAAAATTTACCAC
CAGCTGAACATTCATATAATGAATTGCCTATTTTAAGTAACTTC
>PQ129935.1 Spodoptera frugiperda isolate SF-20230319-YNXS9 cytochrome c oxidase subunit I (COX1) gene, partial cds; mitochondrial
ATATATTTTAATTTTACCGGGATTTGGTATAATTTCTCACATTATTTCTCAAGAAAGAGGTAAAAAGGAA
ACATTTGGATGTTTAGGTATAATTTATGCTATATTAGCAATTGGTTTATTAGGATTTATTGTTTGAGCTC
ATCATATATTTACTGTAGGAATAGATATTGATACACGAGCATATTTTACATCTGCAACAATAATTATTGC
TGTACCAACAGGTATTAAAATTTTTAGTTGATTAGCTACTTTCCATGGAACTCAAATCAATTATTCCCCA
TCTATTTTATGAAGATTAGGATTTGTATTTTTATTTACTGTAGGGGGATTAACAGGTGTAATTTTATCTA
ATTCTTCTATTGATATTACTTTACATGATACTTACTATGTAGTTGCTCATTTCCACTATGTTTTATCAAT
AGGAGCTGTATTTGCTATTTTAGGTGGATTTATTCACTGATATCCATTATTTACTGGATTATCTTTAAAT
CCTTATATATTAAAAATTCAATTTTTTATTATATTTATCGGAGTAAATTTAACTTTCTTCCCACAACATT
TTTTAGGATTAGCAGGTATACCTCGTCGATATTCTGATTATCCTGATTCTTATATTTCATGAAATATTAT
TTCATCATTAGGATCATATATTTCATTATTAGCAATTATATTTATATTAATTATTATTTGAGAATCTATA
ATTAATCAACGAATTTCTTTATTTACTTTAAATTTATCTTCTTCAATTGAATGATATCAAAATTTACCAC
CAGCTGAACATTCATATAATGAATTGCCTATTTTAAGTAACTTC
>PQ129936.1 Spodoptera frugiperda isolate SF-20230319-YNXS10 cytochrome c oxidase subunit I (COX1) gene, partial cds; mitochondrial
ATATATTTTAATTTTACCAGGATTTGGTATAATTTCTCATATTATTTCCCAAGAAAGAGGTAAAAAGGAA
ACATTCGGGTGTTTAGGTATAATTTACGCTATACTAGCAATTGGTTTATTAGGATTTATTGTTTGAGCTC
ATCATATATTTACTGTAGGAATAGATATTGATACACGAGCATATTTTACATCAGCAACAATAATTATTGC
TGTACCAACAGGTATTAAAATTTTTAGTTGATTAGCTACTTTCCATGGAACTCAAATTAATTATTCCCCA
TCTATTTTATGAAGATTAGGATTTGTATTTTTATTTACTGTAGGAGGATTAACAGGTGTAATTTTATCTA
ATTCTTCTATTGATATTACTTTACATGATACTTACTATGTAGTTGCTCATTTCCATTATGTTTTATCAAT
AGGAGCTGTATTTGCTATTTTAGGGGGATTTATTCATTGATACCCATTATTTACTGGGTTATCTTTAAAT
CCTTATTTATTAAAAATTCAATTTTTTATTATATTTATCGGAGTAAATTTAACTTTCTTCCCACAACATT
TTTTAGGGTTAGCAGGTATACCTCGTCGATATTCTGATTATCCTGATTCTTATATTTCATGAAATATTAT
TTCATCATTAGGATCATATATTTCATTATTAGCAATCATATTTATATTAATTATTATTTGAGAATCTATA
ATTAATCAACGAATTTCTTTATTTACTTTAAATTTATCTTCTTCAATTGAATGATATCAAAATTTACCAC
CAGCTGAACATTCATATAATGAATTGCCTATTTTAAGTAACTTC
>PQ129937.1 Spodoptera frugiperda isolate SF-20230303-HNSY1 cytochrome c oxidase subunit I (COX1) gene, partial cds; mitochondrial
ATATATTTTAATTTTACCGGGATTTGGTATAATTTCTCACATTATTTCTCAAGAAAGAGGTAAAAAGGAA
ACATTTGGATGTTTAGGTATAATTTATGCTATATTAGCAATTGGTTTATTAGGATTTATTGTTTGAGCTC
ATCATATATTTACTGTAGGAATAGATATTGATACACGAGCATATTTTACATCTGCAACAATAATTATTGC
TGTACCAACAGGTATTAAAATTTTTAGTTGATTAGCTACTTTCCATGGAACTCAAATCAATTATTCCCCA
TCTATTTTATGAAGATTAGGATTTGTATTTTTATTTACTGTAGGGGGATTAACAGGTGTAATTTTATCTA
ATTCTTCTATTGATATTACTTTACATGATACTTACTATGTAGTTGCTCATTTCCACTATGTTTTATCAAT
AGGAGCTGTATTTGCTATTTTAGGTGGATTTATTCACTGATATCCATTATTTACTGGATTATCTTTAAAT
CCTTATATATTAAAAATTCAATTTTTTATTATATTTATCGGAGTAAATTTAACTTTCTTCCCACAACATT
TTTTAGGATTAGCAGGTATACCTCGTCGATATTCTGATTATCCTGATTCTTATATTTCATGAAATATTAT
TTCATCATTAGGATCATATATTTCATTATTAGCAATTATATTTATATTAATTATTATTTGAGAATCTATA
ATTAATCAACGAATTTCTTTATTTACTTTAAATTTATCTTCTTCAATTGAATGATATCAAAATTTACCAC
CAGCTGAACATTCATATAATGAATTGCCTATTTTAAGTAACTTC
>PQ129938.1 Spodoptera frugiperda isolate SF-20230303-HNSY2 cytochrome c oxidase subunit I (COX1) gene, partial cds; mitochondrial
ATATATTTTAATTTTACCGGGATTTGGTATAATTTCTCACATTATTTCTCAAGAAAGAGGTAAAAAGGAA
ACATTTGGATGTTTAGGTATAATTTATGCTATATTAGCAATTGGTTTATTAGGATTTATTGTTTGAGCTC
ATCATATATTTACTGTAGGAATAGATATTGATACACGAGCATATTTTACATCTGCAACAATAATTATTGC
TGTACCAACAGGTATTAAAATTTTTAGTTGATTAGCTACTTTCCATGGAACTCAAATCAATTATTCCCCA
TCTATTTTATGAAGATTAGGATTTGTATTTTTATTTACTGTAGGGGGATTAACAGGTGTAATTTTATCTA
ATTCTTCTATTGATATTACTTTACATGATACTTACTATGTAGTTGCTCATTTCCACTATGTTTTATCAAT
AGGAGCTGTATTTGCTATTTTAGGTGGATTTATTCACTGATATCCATTATTTACTGGATTATCTTTAAAT
CCTTATATATTAAAAATTCAATTTTTTATTATATTTATCGGAGTAAATTTAACTTTCTTCCCACAACATT
TTTTAGGATTAGCAGGTATACCTCGTCGATATTCTGATTATCCTGATTCTTATATTTCATGAAATATTAT
TTCATCATTAGGATCATATATTTCATTATTAGCAATTATATTTATATTAATTATTATTTGAGAATCTATA
ATTAATCAACGAATTTCTTTATTTACTTTAAATTTATCTTCTTCAATTGAATGATATCAAAATTTACCAC
CAGCTGAACATTCATATAATGAATTGCCTATTTTAAGTAACTTC
>PQ129939.1 Spodoptera frugiperda isolate SF-20230303-HNSY3 cytochrome c oxidase subunit I (COX1) gene, partial cds; mitochondrial
ATATATTTTAATTTTACCGGGATTTGGTATAATTTCTCACATTATTTCTCAAGAAAGAGGTAAAAAGGAA
ACATTTGGATGTTTAGGTATAATTTATGCTATATTAGCAATTGGTTTATTAGGATTTATTGTTTGAGCTC
ATCATATATTTACTGTAGGAATAGATATTGATACACGAGCATATTTTACATCTGCAACAATAATTATTGC
TGTACCAACAGGTATTAAAATTTTTAGTTGATTAGCTACTTTCCATGGAACTCAAATCAATTATTCCCCA
TCTATTTTATGAAGATTAGGATTTGTATTTTTATTTACTGTAGGGGGATTAACAGGTGTAATTTTATCTA
ATTCTTCTATTGATATTACTTTACATGATACTTACTATGTAGTTGCTCATTTCCACTATGTTTTATCAAT
AGGAGCTGTATTTGCTATTTTAGGTGGATTTATTCACTGATATCCATTATTTACTGGATTATCTTTAAAT
CCTTATATATTAAAAATTCAATTTTTTATTATATTTATCGGAGTAAATTTAACTTTCTTCCCACAACATT
TTTTAGGATTAGCAGGTATACCTCGTCGATATTCTGATTATCCTGATTCTTATATTTCATGAAATATTAT
TTCATCATTAGGATCATATATTTCATTATTAGCAATTATATTTATATTAATTATTATTTGAGAATCTATA
ATTAATCAACGAATTTCTTTATTTACTTTAAATTTATCTTCTTCAATTGAATGATATCAAAATTTACCAC
CAGCTGAACATTCATATAATGAATTGCCTATTTTAAGTAACTTC
>PQ129940.1 Spodoptera frugiperda isolate SF-20230303-HNSY4 cytochrome c oxidase subunit I (COX1) gene, partial cds; mitochondrial
ATATATTTTAATTTTACCAGGATTTGGTATAATTTCTCATATTATTTCCCAAGAAAGAGGTAAAAAGGAA
ACATTCGGGTGTTTAGGTATAATTTACGCTATACTAGCAATTGGTTTATTAGGATTTATTGTTTGAGCTC
ATCATATATTTACTGTAGGAATAGATATTGATACACGAGCATATTTTACATCAGCAACAATAATTATTGC
TGTACCAACAGGTATTAAAATTTTTAGTTGATTAGCTACTTTCCATGGAACTCAAATTAATTATTCCCCA
TCTATTTTATGAAGATTAGGATTTGTATTTTTATTTACTGTAGGAGGATTAACAGGTGTAATTTTATCTA
ATTCTTCTATTGATATTACTTTACATGATACTTACTATGTAGTTGCTCATTTCCATTATGTTTTATCAAT
AGGAGCTGTATTTGCTATTTTAGGGGGATTTATTCATTGATACCCATTATTTACTGGGTTATCTTTAAAT
CCTTATTTATTAAAAATTCAATTTTTTATTATATTTATCGGAGTAAATTTAACTTTCTTCCCACAACATT
TTTTAGGGTTAGCAGGTATACCTCGTCGATATTCTGATTATCCTGATTCTTATATTTCATGAAATATTAT
TTCATCATTAGGATCATATATTTCATTATTAGCAATCATATTTATATTAATTATTATTTGAGAATCTATA
ATTAATCAACGAATTTCTTTATTTACTTTAAATTTATCTTCTTCAATTGAATGATATCAAAATTTACCAC
CAGCTGAACATTCATATAATGAATTGCCTATTTTAAGTAACTTC
>PQ129941.1 Spodoptera frugiperda isolate SF-20230303-HNSY5 cytochrome c oxidase subunit I (COX1) gene, partial cds; mitochondrial
ATATATTTTAATTTTACCGGGATTTGGTATAATTTCTCACATTATTTCTCAAGAAAGAGGTAAAAAGGAA
ACATTTGGATGTTTAGGTATAATTTATGCTATATTAGCAATTGGTTTATTAGGATTTATTGTTTGAGCTC
ATCATATATTTACTGTAGGAATAGATATTGATACACGAGCATATTTTACATCTGCAACAATAATTATTGC
TGTACCAACAGGTATTAAAATTTTTAGTTGATTAGCTACTTTCCATGGAACTCAAATCAATTATTCCCCA
TCTATTTTATGAAGATTAGGATTTGTATTTTTATTTACTGTAGGGGGATTAACAGGTGTAATTTTATCTA
ATTCTTCTATTGATATTACTTTACATGATACTTACTATGTAGTTGCTCATTTCCACTATGTTTTATCAAT
AGGAGCTGTATTTGCTATTTTAGGTGGATTTATTCACTGATATCCATTATTTACTGGATTATCTTTAAAT
CCTTATATATTAAAAATTCAATTTTTTATTATATTTATCGGAGTAAATTTAACTTTCTTCCCACAACATT
TTTTAGGATTAGCAGGTATACCTCGTCGATATTCTGATTATCCTGATTCTTATATTTCATGAAATATTAT
TTCATCATTAGGATCATATATTTCATTATTAGCAATTATATTTATATTAATTATTATTTGAGAATCTATA
ATTAATCAACGAATTTCTTTATTTACTTTAAATTTATCTTCTTCAATTGAATGATATCAAAATTTACCAC
CAGCTGAACATTCATATAATGAATTGCCTATTTTAAGTAACTTC
>PQ129942.1 Spodoptera frugiperda isolate SF-20230303-HNSY6 cytochrome c oxidase subunit I (COX1) gene, partial cds; mitochondrial
ATATATTTTAATTTTACCAGGATTTGGTATAATTTCTCATATTATTTCCCAAGAAAGAGGTAAAAAGGAA
ACATTCGGGTGTTTAGGTATAATTTACGCTATACTAGCAATTGGTTTATTAGGATTTATTGTTTGAGCTC
ATCATATATTTACTGTAGGAATAGATATTGATACACGAGCATATTTTACATCAGCAACAATAATTATTGC
TGTACCAACAGGTATTAAAATTTTTAGTTGATTAGCTACTTTCCATGGAACTCAAATTAATTATTCCCCA
TCTATTTTATGAAGATTAGGATTTGTATTTTTATTTACTGTAGGAGGATTAACAGGTGTAATTTTATCTA
ATTCTTCTATTGATATTACTTTACATGATACTTACTATGTAGTTGCTCATTTCCATTATGTTTTATCAAT
AGGAGCTGTATTTGCTATTTTAGGGGGATTTATTCATTGATACCCATTATTTACTGGGTTATCTTTAAAT
CCTTATTTATTAAAAATTCAATTTTTTATTATATTTATCGGAGTAAATTTAACTTTCTTCCCACAACATT
TTTTAGGGTTAGCAGGTATACCTCGTCGATATTCTGATTATCCTGATTCTTATATTTCATGAAATATTAT
TTCATCATTAGGATCATATATTTCATTATTAGCAATCATATTTATATTAATTATTATTTGAGAATCTATA
ATTAATCAACGAATTTCTTTATTTACTTTAAATTTATCTTCTTCAATTGAATGATATCAAAATTTACCAC
CAGCTGAACATTCATATAATGAATTGCCTATTTTAAGTAACTTC
>PQ129943.1 Spodoptera frugiperda isolate SF-20230319-YNYX1 cytochrome c oxidase subunit I (COX1) gene, partial cds; mitochondrial
ATATATTTTAATTTTACCAGGATTTGGTATAATTTCTCATATTATTTCCCAAGAAAGAGGTAAAAAGGAA
ACATTCGGGTGTTTAGGTATAATTTACGCTATACTAGCAATTGGTTTATTAGGATTTATTGTTTGAGCTC
ATCATATATTTACTGTAGGAATAGATATTGATACACGAGCATATTTTACATCAGCAACAATAATTATTGC
TGTACCAACAGGTATTAAAATTTTTAGTTGATTAGCTACTTTCCATGGAACTCAAATTAATTATTCCCCA
TCTATTTTATGAAGATTAGGATTTGTATTTTTATTTACTGTAGGAGGATTAACAGGTGTAATTTTATCTA
ATTCTTCTATTGATATTACTTTACATGATACTTACTATGTAGTTGCTCATTTCCATTATGTTTTATCAAT
AGGAGCTGTATTTGCTATTTTAGGGGGATTTATTCATTGATACCCATTATTTACTGGGTTATCTTTAAAT
CCTTATTTATTAAAAATTCAATTTTTTATTATATTTATCGGAGTAAATTTAACTTTCTTCCCACAACATT
TTTTAGGGTTAGCAGGTATACCTCGTCGATATTCTGATTATCCTGATTCTTATATTTCATGAAATATTAT
TTCATCATTAGGATCATATATTTCATTATTAGCAATCATATTTATATTAATTATTATTTGAGAATCTATA
ATTAATCAACGAATTTCTTTATTTACTTTAAATTTATCTTCTTCAATTGAATGATATCAAAATTTACCAC
CAGCTGAACATTCATATAATGAATTGCCTATTTTAAGTAACTTC
>PQ129944.1 Spodoptera frugiperda isolate SF-20230319-YNYX2 cytochrome c oxidase subunit I (COX1) gene, partial cds; mitochondrial
ATATATTTTAATTTTACCGGGATTTGGTATAATTTCTCACATTATTTCTCAAGAAAGAGGTAAAAAGGAA
ACATTTGGATGTTTAGGTATAATTTATGCTATATTAGCAATTGGTTTATTAGGATTTATTGTTTGAGCTC
ATCATATATTTACTGTAGGAATAGATATTGATACACGAGCATATTTTACATCTGCAACAATAATTATTGC
TGTACCAACAGGTATTAAAATTTTTAGTTGATTAGCTACTTTCCATGGAACTCAAATCAATTATTCCCCA
TCTATTTTATGAAGATTAGGATTTGTATTTTTATTTACTGTAGGGGGATTAACAGGTGTAATTTTATCTA
ATTCTTCTATTGATATTACTTTACATGATACTTACTATGTAGTTGCTCATTTCCACTATGTTTTATCAAT
AGGAGCTGTATTTGCTATTTTAGGTGGATTTATTCACTGATATCCATTATTTACTGGATTATCTTTAAAT
CCTTATATATTAAAAATTCAATTTTTTATTATATTTATCGGAGTAAATTTAACTTTCTTCCCACAACATT
TTTTAGGATTAGCAGGTATACCTCGTCGATATTCTGATTATCCTGATTCTTATATTTCATGAAATATTAT
TTCATCATTAGGATCATATATTTCATTATTAGCAATTATATTTATATTAATTATTATTTGAGAATCTATA
ATTAATCAACGAATTTCTTTATTTACTTTAAATTTATCTTCTTCAATTGAATGATATCAAAATTTACCAC
CAGCTGAACATTCATATAATGAATTGCCTATTTTAAGTAACTTC
>PQ129945.1 Spodoptera frugiperda isolate SF-20230319-YNYX3 cytochrome c oxidase subunit I (COX1) gene, partial cds; mitochondrial
ATATATTTTAATTTTACCGGGATTTGGTATAATTTCTCACATTATTTCTCAAGAAAGAGGTAAAAAGGAA
ACATTTGGATGTTTAGGTATAATTTATGCTATATTAGCAATTGGTTTATTAGGATTTATTGTTTGAGCTC
ATCATATATTTACTGTAGGAATAGATATTGATACACGAGCATATTTTACATCTGCAACAATAATTATTGC
TGTACCAACAGGTATTAAAATTTTTAGTTGATTAGCTACTTTCCATGGAACTCAAATCAATTATTCCCCA
TCTATTTTATGAAGATTAGGATTTGTATTTTTATTTACTGTAGGGGGATTAACAGGTGTAATTTTATCTA
ATTCTTCTATTGATATTACTTTACATGATACTTACTATGTAGTTGCTCATTTCCACTATGTTTTATCAAT
AGGAGCTGTATTTGCTATTTTAGGTGGATTTATTCACTGATATCCATTATTTACTGGATTATCTTTAAAT
CCTTATATATTAAAAATTCAATTTTTTATTATATTTATCGGAGTAAATTTAACTTTCTTCCCACAACATT
TTTTAGGATTAGCAGGTATACCTCGTCGATATTCTGATTATCCTGATTCTTATATTTCATGAAATATTAT
TTCATCATTAGGATCATATATTTCATTATTAGCAATTATATTTATATTAATTATTATTTGAGAATCTATA
ATTAATCAACGAATTTCTTTATTTACTTTAAATTTATCTTCTTCAATTGAATGATATCAAAATTTACCAC
CAGCTGAACATTCATATAATGAATTGCCTATTTTAAGTAACTTC
>PQ129946.1 Spodoptera frugiperda isolate SF-20230319-YNYX4 cytochrome c oxidase subunit I (COX1) gene, partial cds; mitochondrial
ATATATTTTAATTTTACCAGGATTTGGTATAATTTCTCATATTATTTCCCAAGAAAGAGGTAAAAAGGAA
ACATTCGGGTGTTTAGGTATAATTTACGCTATACTAGCAATTGGTTTATTAGGATTTATTGTTTGAGCTC
ATCATATATTTACTGTAGGAATAGATATTGATACACGAGCATATTTTACATCAGCAACAATAATTATTGC
TGTACCAACAGGTATTAAAATTTTTAGTTGATTAGCTACTTTCCATGGAACTCAAATTAATTATTCCCCA
TCTATTTTATGAAGATTAGGATTTGTATTTTTATTTACTGTAGGAGGATTAACAGGTGTAATTTTATCTA
ATTCTTCTATTGATATTACTTTACATGATACTTACTATGTAGTTGCTCATTTCCATTATGTTTTATCAAT
AGGAGCTGTATTTGCTATTTTAGGGGGATTTATTCATTGATACCCATTATTTACTGGGTTATCTTTAAAT
CCTTATTTATTAAAAATTCAATTTTTTATTATATTTATCGGAGTAAATTTAACTTTCTTCCCACAACATT
TTTTAGGGTTAGCAGGTATACCTCGTCGATATTCTGATTATCCTGATTCTTATATTTCATGAAATATTAT
TTCATCATTAGGATCATATATTTCATTATTAGCAATCATATTTATATTAATTATTATTTGAGAATCTATA
ATTAATCAACGAATTTCTTTATTTACTTTAAATTTATCTTCTTCAATTGAATGATATCAAAATTTACCAC
CAGCTGAACATTCATATAATGAATTGCCTATTTTAAGTAACTTC
>PQ129947.1 Spodoptera frugiperda isolate SF-20230319-YNYX5 cytochrome c oxidase subunit I (COX1) gene, partial cds; mitochondrial
ATATATTTTAATTTTACCAGGATTTGGTATAATTTCTCATATTATTTCCCAAGAAAGAGGTAAAAAGGAA
ACATTCGGGTGTTTAGGTATAATTTACGCTATACTAGCAATTGGTTTATTAGGATTTATTGTTTGAGCTC
ATCATATATTTACTGTAGGAATAGATATTGATACACGAGCATATTTTACATCAGCAACAATAATTATTGC
TGTACCAACAGGTATTAAAATTTTTAGTTGATTAGCTACTTTCCATGGAACTCAAATTAATTATTCCCCA
TCTATTTTATGAAGATTAGGATTTGTATTTTTATTTACTGTAGGAGGATTAACAGGTGTAATTTTATCTA
ATTCTTCTATTGATATTACTTTACATGATACTTACTATGTAGTTGCTCATTTCCATTATGTTTTATCAAT
AGGAGCTGTATTTGCTATTTTAGGGGGATTTATTCATTGATACCCATTATTTACTGGGTTATCTTTAAAT
CCTTATTTATTAAAAATTCAATTTTTTATTATATTTATCGGAGTAAATTTAACTTTCTTCCCACAACATT
TTTTAGGGTTAGCAGGTATACCTCGTCGATATTCTGATTATCCTGATTCTTATATTTCATGAAATATTAT
TTCATCATTAGGATCATATATTTCATTATTAGCAATCATATTTATATTAATTATTATTTGAGAATCTATA
ATTAATCAACGAATTTCTTTATTTACTTTAAATTTATCTTCTTCAATTGAATGATATCAAAATTTACCAC
CAGCTGAACATTCATATAATGAATTGCCTATTTTAAGTAACTTC
